# Supplementary material for: Sensitivity, specificity, and accuracy of a liquid biopsy approach utilizing molecular amplification pools
Source: Sci Rep. 2021 May 24;11:10761. doi: 10.1038/s41598-021-89592-8 (PMC8144209; doi:10.1038/s41598-021-89592-8)
Supplement: Supplementary file 1 — Supplementary Tables. [file 41598_2021_89592_MOESM1_ESM.xlsx]

## Sheet: Title and legends
Sensitivity, Specificity, and Accuracy of a Liquid Biopsy Approach Utilizing Molecular Amplification Pools
Jessica Garcia1&, Nick Kamps-Hughes2&, Florence Geiguer1, Sébastien Couraud3, Brice Sarver2, Léa Payen1&&, Cristian Ionescu-Zanetti2*&&
1 Laboratoire de Biochimie et Biologie Moléculaire, Groupe Hospitalier Sud, Hospices Civils de Lyon, 69495 Pierre Bénite, France. ; Hospices Civils de Lyon Cancer Institute, CIRculating CANcer (CIRCAN) program, 69495 Pierre Bénite, France.
2 Fluxion Biosciences, Alameda, California, USA
3Acute Respiratory Disease and Thoracic Oncology Department, CIRculating CANcer (CIRCAN) program ; Lyon Sud Hospital, Cancer Institute of Hospices Civils de Lyon, France
& - Co-first authors
&& - Co-last authors
*- Corresponding author (cristian@fluxionbio.com)

## Sheet: Suppplementary Table S1
Gene List
ABL1	DDR2	FLT3	JAK3	NPM1	SMARCB1
AKT1	DNMT3A	FOXL2	KDR	NRAS	SMO
ALK	EGFR	GNA11	KIT	PDGFRA	SRC
APC	ERBB2	GNAQ	KRAS	PIK3CA	TP53
ATM	ERBB4	GNAS	MAP2K1	PTEN	TSC1
BRAF	EZH2	HNF1A	MET	PTPN11	VHL
CDH1	FBXW7	HRAS	MLH1	RB1
CDKN2A	FGFR1	IDH1	MPL	RET
CSF1R	FGFR2	IDH2	MSH6	STK11
CTNNB1	FGFR3	JAK2	NOTCH1	SMAD4

## Sheet: Supplementary Table S2
MAPs + ERASE-Seq Data													ddPCR Data			BEAMing
Sample ID	Timepoint (ID=initial diagnosis, P=progression, NA=other)	Chr	Pos	Ref	Alt	AF%	Gene ERASE	Mutation Type	Amino Acid Change	cDNA Change	COSMIC ID	Transcript ID	L858R	delEx19	T790M	T790M
545	ID	no calls											WT	WT	WT	X
547	ID	no calls											WT	WT	WT	X
548	ID	12	25398284	C	A	3.439	KRAS	Substitution - Missense	p.G12V	c.35G>T	COSM520	ENST00000311936	WT	WT	WT	X
549	ID	12	25398285	C	A	0.809	KRAS	Substitution - Missense	p.G12C	c.34G>T	COSM516	ENST00000311936	WT	WT	WT	X
549	ID	19	1220415	C	T	0.369	STK11	Substitution - Nonsense	p.Q170*	c.508C>T	COSM20943	ENST00000326873	WT	WT	WT	X
550	NA	7	55242465	GGAATTAAGA	G	0.524	EGFR	Deletion - In frame	p.E746_A748delELR	c.2236_2244del9	-	ENST00000275493	WT	0.0106	WT	X
551	P	7	55242465	GGAATTAAGA	G	0.004	EGFR	Deletion - In frame	p.E746_A748delELR	c.2236_2244del9	-	ENST00000275493	WT	0.0647	WT	X
552	P	7	55242468	ATTAAGAGAAGCAACATCT	A	0.139	EGFR	Deletion - In frame	p.L747_S752delLREATS	c.2239_2256del18	COSM6255	ENST00000275493	WT	0.0141	WT	X
553	ID	2	25457176	G	A	0.469	DNMT3A	Substitution - Missense	p.P904L	c.2711C>T	COSM87007	ENST00000321117	WT	WT	WT	X
553	ID	17	7578442	T	C	7.954	TP53	Substitution - Missense	p.Y163C	c.488A>G	COSM10808	ENST00000269305	WT	WT	WT	X
555	ID	7	55242469	TTAAGAGAAGCAACATCTC	T	0.639	EGFR	Deletion - In frame	p.E747_A752delLREATS	c.2240_2257del18	COSM6225	ENST00000275493	WT	0.0193	WT	X
555	ID	17	7577552	C	T	0.269	TP53	Substitution - Missense	p.M243I	c.729G>A	COSM44129	ENST00000269305	WT	0.0193	WT	X
556	P	7	55242466	GAATTAAGAGAAGCAACAT	G	0.149	EGFR	Deletion - In frame	p.L747_S752delLREATS	c.2237_2254del18	COSM6255	ENST00000275493	WT	0.0081	WT	X
557	P	no calls											WT	WT	WT	X
558	P	no calls											WT	WT	WT	X
559	P	1	115256530	G	T	0.169	NRAS	Substitution - Missense	p.Q61K	c.181C>A	COSM580	ENST00000369535	WT	WT	WT	X
559	P	3	178936091	G	A	16.62	PIK3CA	Substitution - Missense	p.E545K	c.1633G>A	COSM763	NM_006218.1	WT	WT	WT	X
559	P	17	7577124	C	A	18.82	TP53	Substitution - Missense	p.V272L	c.814G>T	COSM10859	ENST00000269305	WT	WT	WT	X
560	P	2	25457242	C	T	0.314	DNMT3A	Substitution - Missense	p.R882H	c.2645G>A	COSM52944	ENST00000321117	WT	WT	WT	X
562	ID	3	178936091	G	A	3.609	PIK3CA	Substitution - Missense	p.E545K	c.1633G>A	COSM763	NM_006218.1	WT	WT	WT	X
562	ID	17	7578395	G	A	2.219	TP53	Substitution - Missense	p.H179Y	c.535C>T	COSM10768	ENST00000269305	WT	WT	WT	X
562	ID	17	7578406	C	A	0.449	TP53	Substitution - Missense	p.R175L	c.524G>T	COSM10718	ENST00000269305	WT	WT	WT	X
563	P	7	55249071	C	T	1.194	EGFR	Substitution - Missense	p.T790M	c.2369C>T	COSM6240	ENST00000275493	0.0809	WT	0.0224	X
563	P	7	55259515	T	G	4.674	EGFR	Substitution - Missense	p.L858R	c.2573T>G	COSM6224	ENST00000275493	0.0809	WT	0.0224	X
563	P	17	7574018	G	A	3.769	TP53	Substitution - Missense	p.R337C	c.1009C>T	COSM11071	ENST00000269305	0.0809	WT	0.0224	X
564	NA	7	55242464	AGGAATTAAGAGAAGC	A	0.004	EGFR	Deletion - In frame	p.E746_A750delELREA	c.2235_2249del15	COSM6223	ENST00000275493	WT	WT	WT	X
564	NA	9	5073770	G	T	1.004	JAK2	Substitution - Missense	p.V617F	c.1849G>T	COSM12600	ENST00000381652	WT	WT	WT	X
565	ID	no calls											WT	WT	WT	X
568	ID	1	115256529	T	A	5.204	NRAS	Substitution - Missense	p.Q61L	c.182A>T	COSM583	ENST00000369535	WT	WT	WT	X
568	ID	10	89692904	C	G	2.944	PTEN	Substitution - Missense	p.R130G	c.388C>G	COSM5219	ENST00000371953	WT	WT	WT	X
572	ID	2	209113112	C	T	0.319	IDH1	Substitution - Missense	p.R132H	c.395G>A	COSM28746	ENST00000345146	WT	WT	WT	X
573	ID	17	37880981	A	AGCATACGTGATG	4.909	ERBB2	Insertion - In frame	p.E770_A771insAYVM	c.2310_2311ins12	COSM404915	ENST00000269571	WT	WT	WT	X
574	ID	7	140481402	C	G	0.244	BRAF	Substitution - Missense	p.G469A	c.1406G>C	COSM460	ENST00000288602	WT	WT	WT	X
576	P	no calls											WT	WT	WT	X
583	P	2	29432682	C	G	1.234	ALK	Substitution - Missense	p.G1269A	c.3806G>C	COSM1169707	ENST00000389048	WT	WT	WT	X
583	P	17	7578275	G	A	8.474	TP53	Substitution - Nonsense	p.Q192*	c.574C>T	COSM10733	ENST00000269305	WT	WT	WT	X
587	ID	no calls											WT	WT	WT	X
588	P	no calls											WT	WT	WT	X
589	ID	no calls											WT	WT	WT	X
591	ID	no calls											WT	WT	WT	X
592	P	7	55248998	A	ATGGCCAGCG	6.701	EGFR	Insertion - In frame	p.V769_D770insASV	c.2307_2308insGCCAGCGTG	COSM12376	ENST00000275493	WT	WT	WT	X
592	P	9	5073770	G	T	3.564	JAK2	Substitution - Missense	p.V617F	c.1849G>T	COSM12600	ENST00000381652	WT	WT	WT	X
594	P	no calls											WT	WT	WT	X
595	ID	12	25380282	G	C	0.284	KRAS	Substitution - Missense	p.A59G	c.176C>G	COSM28518	ENST00000311936	WT	WT	WT	X
597	ID	17	7577574	T	C	1.009	TP53	Substitution - Missense	p.Y236C	c.707A>G	COSM10731	ENST00000269305	X	X	X	X
598	P	17	7577082	C	T	0.119	TP53	Substitution - Missense	p.E286K	c.856G>A	COSM10726	ENST00000269305	WT	WT	WT	X
598	P	17	7578263	G	A	0.299	TP53	Substitution - Nonsense	p.R196*	c.586C>T	COSM10705	ENST00000269305	WT	WT	WT	X
599	ID	12	25398285	C	A	4.564	KRAS	Substitution - Missense	p.G12C	c.34G>T	COSM516	ENST00000311936	WT	WT	WT	X
600	ID	no calls											X	X	X	X
601	ID	2	25457242	C	T	10.65	DNMT3A	Substitution - Missense	p.R882H	c.2645G>A	COSM52944	ENST00000321117	WT	WT	WT	X
601	ID	12	25398284	C	A	2.369	KRAS	Substitution - Missense	p.G12V	c.35G>T	COSM520	ENST00000311936	WT	WT	WT	X
601	ID	17	7577022	G	A	0.489	TP53	Substitution - Nonsense	p.R306*	c.916C>T	COSM10663	ENST00000269305	WT	WT	WT	X
602	P	7	55249071	C	T	0.569	EGFR	Substitution - Missense	p.T790M	c.2369C>T	COSM6240	ENST00000275493	0.023	WT	0.0148	X
602	P	7	55259515	T	G	2.454	EGFR	Substitution - Missense	p.L858R	c.2573T>G	COSM6224	ENST00000275493	0.023	WT	0.0148	X
603	P	7	55242464	AGGAATTAAGAGAAGC	A	0.059	EGFR	Deletion - In frame	p.E746_A750delELREA	c.2235_2249del15	COSM6223	ENST00000275493	WT	0.002	WT	X
604	P	7	55242469	TTAAGAGAAGCAACATCTC	T	0.026	EGFR	Deletion - In frame	p.E747_A752delLREATS	c.2240_2257del18	COSM6225	ENST00000275493	WT	0.0015	WT	X
605	P	7	55242464	AGGAATTAAGAGAAGC	A	31.09	EGFR	Deletion - In frame	p.E746_A750delELREA	c.2235_2249del15	COSM6223	ENST00000275493	WT	0.0662	0.0965	X
605	P	7	55249071	C	T	8.809	EGFR	Substitution - Missense	p.T790M	c.2369C>T	COSM6240	ENST00000275493	WT	0.0662	0.0965	X
605	P	17	7577539	G	A	34.18	TP53	Substitution - Missense	p.R248W	c.742C>T	COSM10656	ENST00000269305	WT	0.0662	0.0965	X
606	ID	7	55259515	T	G	0.389	EGFR	Substitution - Missense	p.L858R	c.2573T>G	COSM6224	ENST00000275493	0.0035	WT	WT	X
607	P	no calls											WT	WT	WT	WT
608	P	3	178936091	G	A	0.824	PIK3CA	Substitution - Missense	p.E545K	c.1633G>A	COSM763	NM_006218.1	0.0721	WT	0.0396	0.0189
608	P	7	55249071	C	T	0.934	EGFR	Substitution - Missense	p.T790M	c.2369C>T	COSM6240	ENST00000275493	0.0721	WT	0.0396	0.0189
608	P	7	55259515	T	G	3.394	EGFR	Substitution - Missense	p.L858R	c.2573T>G	COSM6224	ENST00000275493	0.0721	WT	0.0396	0.0189
608	P	17	7577538	C	T	0.699	TP53	Substitution - Missense	p.R248Q	c.743G>A	COSM10662	ENST00000269305	0.0721	WT	0.0396	0.0189
609	ID	3	41266113	C	G	0.539	CTNNB1	Substitution - Missense	p.S37C	c.110C>G	COSM5679	ENST00000349496	WT	WT	WT	X
609	ID	17	7577118	C	A	0.454	TP53	Substitution - Missense	p.V274F	c.820G>T	COSM10769	ENST00000269305	WT	WT	WT	X
610	P	12	25398284	C	A	8.414	KRAS	Substitution - Missense	p.G12V	c.35G>T	COSM520	ENST00000311936	WT	WT	WT	X
611	P	no calls											WT	WT	WT	X
612	P	17	7578271	T	C	2.144	TP53	Substitution - Missense	p.H193R	c.578A>G	COSM10742	ENST00000269305	WT	WT	WT	X
613	ID	12	25398285	C	A	32.15	KRAS	Substitution - Missense	p.G12C	c.34G>T	COSM516	ENST00000311936	WT	WT	WT	X
614	ID	12	25398285	C	A	0.424	KRAS	Substitution - Missense	p.G12C	c.34G>T	COSM516	ENST00000311936	WT	WT	WT	WT
615	ID	no calls											WT	WT	WT	X
616	P	no calls											WT	WT	WT	WT
617	ID	3	41266113	C	T	0.729	CTNNB1	Substitution - Missense	p.S37F	c.110C>T	COSM5662	ENST00000349496	WT	WT	WT	X
617	ID	7	140481402	C	G	3.664	BRAF	Substitution - Missense	p.G469A	c.1406G>C	COSM460	ENST00000288602	WT	WT	WT	X
617	ID	17	7578457	C	A	1.199	TP53	Substitution - Missense	p.R158L	c.473G>T	COSM10714	ENST00000269305	WT	WT	WT	X
618	ID	12	25398285	C	A	0.494	KRAS	Substitution - Missense	p.G12C	c.34G>T	COSM516	ENST00000311936	WT	WT	WT	WT
619	P	9	5073770	G	T	9.394	JAK2	Substitution - Missense	p.V617F	c.1849G>T	COSM12600	ENST00000381652	WT	WT	WT	X
620	P	7	55242464	AGGAATTAAGAGAAGC	A	2.549	EGFR	Deletion - In frame	p.E746_A750delELREA	c.2235_2249del15	COSM6223	ENST00000275493	WT	0.0294	WT	WT
620	P	17	7578526	C	T	1.024	TP53	Substitution - Missense	p.C135Y	c.404G>A	COSM10801	ENST00000269305	WT	0.0294	WT	WT
621	P	7	55242464	AGGAATTAAGAGAAGC	A	0.009	EGFR	Deletion - In frame	p.E746_A750delELREA	c.2235_2249del15	COSM6223	ENST00000275493	WT	0.002	WT	WT
622	P	no calls											WT	WT	WT	X
623	ID	3	178936091	G	A	0.399	PIK3CA	Substitution - Missense	p.E545K	c.1633G>A	COSM763	NM_006218.1	WT	WT	WT	X
623	ID	4	153247289	G	C	12.58	FBXW7	Substitution - Missense	p.R505G	c.1513C>G	COSM99604	ENST00000281708	WT	WT	WT	X
623	ID	10	89711893	C	T	19.7	PTEN	Substitution - Nonsense	p.Q171*	c.511C>T	COSM5149	ENST00000371953	WT	WT	WT	X
623	ID	17	7578554	A	C	11.05	TP53	Substitution - Missense	p.Y126D	c.376T>G	COSM43900	ENST00000269305	WT	WT	WT	X
623	ID	18	48586262	C	T	0.264	SMAD4	Substitution - Nonsense	p.Q311*	c.931C>T	COSM14163	ENST00000342988	WT	WT	WT	X
624	ID	7	55241711	C	T	0.204	EGFR	Substitution - Missense	p.S720F	c.2159C>T	COSM12373	ENST00000275493	WT	WT	WT	X
625	P	2	29443695	G	C	2.609	ALK	Substitution - Missense	p.F1174L	c.3522C>G	COSM28061	ENST00000389048	WT	WT	WT	X
628	P	7	55249071	C	T	1.009	EGFR	Substitution - Missense	p.T790M	c.2369C>T	COSM6240	ENST00000275493	WT	WT	WT	X
629	ID	17	7577114	C	A	4.764	TP53	Substitution - Missense	p.C275F	c.824G>T	COSM10701	ENST00000269305	WT	WT	WT	X
630	ID	4	55593464	A	C	0.939	KIT	Substitution - Missense	p.M541L	c.1621A>C	COSM28026	ENST00000288135	WT	WT	WT	X
630	ID	4	55972974	T	A	0.569	KDR	Substitution - Missense	p.Q472H	c.1416A>T	COSM149673	ENST00000263923	WT	WT	WT	X
631	P	7	55242466	GAATTAAGAGAAGCAACAT	G	0.044	EGFR	Deletion - In frame	p.L747_S752delLREATS	c.2237_2254del18	COSM6255	ENST00000275493	WT	WT	WT	X
632	ID	19	3115012	C	T	0.269	GNA11	Substitution - Missense	p.R183C	c.547C>T	COSM21651	ENST00000078429	WT	WT	WT	X
633	P	no calls											WT	WT	WT	X
634	ID	17	7578406	C	T	0.254	TP53	Substitution - Missense	p.R175H	c.524G>A	COSM10648	ENST00000269305	WT	WT	WT	X
635	ID	7	55259524	T	A	3.109	EGFR	Substitution - Missense	p.L861Q	c.2582T>A	COSM6213	ENST00000275493	WT	WT	WT	X
635	ID	17	7577543	C	T	1.589	TP53	Substitution - Missense	p.M246I	c.738G>A	COSM44310	ENST00000269305	WT	WT	WT	X
635	ID	17	7578554	A	C	1.069	TP53	Substitution - Missense	p.Y126D	c.376T>G	COSM43900	ENST00000269305	WT	WT	WT	X
636	P	12	25398284	C	G	1.584	KRAS	Substitution - Missense	p.G12A	c.35G>C	COSM522	ENST00000311936	WT	WT	WT	X
637	P	7	55242468	ATTAAGAGAAGCAACATCT	A	4.969	EGFR	Deletion - In frame	p.L747_S752delLREATS	c.2239_2256del18	COSM6255	ENST00000275493	WT	0.119	0.0173	X
637	P	7	55249071	C	T	0.269	EGFR	Substitution - Missense	p.T790M	c.2369C>T	COSM6240	ENST00000275493	WT	0.119	0.0173	X
637	P	17	7577082	C	T	1.104	TP53	Substitution - Missense	p.E286K	c.856G>A	COSM10726	ENST00000269305	WT	0.119	0.0173	X
638	NA	10	123258034	A	T	0.779	FGFR2	Substitution - Missense	p.N549K	c.1647T>A	COSM36912	ENST00000358487	X	X	X	X
639	P	12	25398284	C	G	0.319	KRAS	Substitution - Missense	p.G12A	c.35G>C	COSM522	ENST00000311936	WT	WT	WT	X
640	ID	12	25398284	C	G	2.224	KRAS	Substitution - Missense	p.G12A	c.35G>C	COSM522	ENST00000311936	WT	WT	WT	X
640	ID	17	7577120	C	T	0.714	TP53	Substitution - Missense	p.R273H	c.818G>A	COSM10660	ENST00000269305	WT	WT	WT	X
640	ID	17	7577121	G	A	0.234	TP53	Substitution - Missense	p.R273C	c.817C>T	COSM10659	ENST00000269305	WT	WT	WT	X
641	ID	17	7577094	G	A	1.629	TP53	Substitution - Missense	p.R282W	c.844C>T	COSM10704	ENST00000269305	WT	WT	WT	X
641	ID	17	7577095	G	T	1.594	TP53	Substitution - Missense	p.D281E	c.843C>A	COSM43906	ENST00000269305	WT	WT	WT	X
641	ID	17	7578469	C	A	0.649	TP53	Substitution - Missense	p.G154V	c.461G>T	COSM6815	ENST00000269305	WT	WT	WT	X
643	P	12	25398285	C	A	1.469	KRAS	Substitution - Missense	p.G12C	c.34G>T	COSM516	ENST00000311936	WT	WT	WT	X
644	ID	7	55242465	GGAATTAAGAGAAGCA	G	3.409	EGFR	Deletion - In frame	p.E746_A750delELREA	c.2236_2250del15	COSM6225	ENST00000275493	WT	0.089	WT	X
645	ID	no calls											WT	WT	WT	X
646	P	7	55242469	TTAAGAGAAGCAACATCTC	T	0.734	EGFR	Deletion - In frame	p.E747_A752delLREATS	c.2240_2257del18	COSM6225	ENST00000275493	WT	0.0156	WT	WT
646	P	9	5073770	G	T	1.264	JAK2	Substitution - Missense	p.V617F	c.1849G>T	COSM12600	ENST00000381652	WT	0.0156	WT	WT
647	ID	7	55242467	AATTAAGAGAAGCAAC	A	0.314	EGFR	Deletion - In frame	p.L747_T751delLREAT	c.2238_2252del15	COSM23571	ENST00000275493	WT	0.0208	0.0182	WT
647	ID	7	55249071	C	T	1.084	EGFR	Substitution - Missense	p.T790M	c.2369C>T	COSM6240	ENST00000275493	WT	0.0208	0.0182	WT
647	ID	7	140453193	T	G	0.604	BRAF	Substitution - Missense	p.N581T	c.1742A>C	COSM1699452	ENST00000288602	WT	0.0208	0.0182	WT
647	ID	17	7577538	C	T	0.509	TP53	Substitution - Missense	p.R248Q	c.743G>A	COSM10662	ENST00000269305	WT	0.0208	0.0182	WT
648	P	12	25398284	C	A	1.454	KRAS	Substitution - Missense	p.G12V	c.35G>T	COSM520	ENST00000311936	WT	WT	WT	X
648	P	20	57484420	C	T	0.179	GNAS	Substitution - Missense	p.R201C	c.601C>T	COSM27887	ENST00000371085	WT	WT	WT	X
649	P	2	25457242	C	T	0.229	DNMT3A	Substitution - Missense	p.R882H	c.2645G>A	COSM52944	ENST00000321117	WT	0.0242	0.0085	WT
649	P	7	55242465	GGAATTAAGAGAAGCA	G	0.714	EGFR	Deletion - In frame	p.E746_A750delELREA	c.2236_2250del15	COSM6225	ENST00000275493	WT	0.0242	0.0085	WT
649	P	7	55249071	C	T	0.199	EGFR	Substitution - Missense	p.T790M	c.2369C>T	COSM6240	ENST00000275493	WT	0.0242	0.0085	WT
649	P	17	7578479	G	A	0.494	TP53	Substitution - Missense	p.P151S	c.451C>T	COSM10905	ENST00000269305	WT	0.0242	0.0085	WT
650	ID	11	108236087	G	A	0.669	ATM	Substitution - Missense	p.R3008H	c.9023G>A	COSM21626	ENST00000278616	WT	WT	WT	X
650	ID	17	7578526	C	A	0.349	TP53	Substitution - Missense	p.C135F	c.404G>T	COSM10647	ENST00000269305	WT	WT	WT	X
650	ID	18	48591903	C	T	0.259	SMAD4	Substitution - Missense	p.P356S	c.1066C>T	COSM1226726	ENST00000342988	WT	WT	WT	X
651	ID	no calls											WT	WT	WT	X
652	ID	17	7578406	C	T	0.554	TP53	Substitution - Missense	p.R175H	c.524G>A	COSM10648	ENST00000269305	WT	WT	WT	X
652	ID	17	37868208	C	T	2.534	ERBB2	Substitution - Missense	p.S310F	c.929C>T	COSM48358	ENST00000269571	WT	WT	WT	X
653	ID	no calls											WT	WT	WT	X
654	ID	12	25398284	C	T	0.294	KRAS	Substitution - Missense	p.G12D	c.35G>A	COSM521	ENST00000311936	WT	WT	WT	X
655	ID	7	55259515	T	G	2.489	EGFR	Substitution - Missense	p.L858R	c.2573T>G	COSM6224	ENST00000275493	0.0428	WT	WT	X
655	ID	17	7578203	C	T	0.644	TP53	Substitution - Missense	p.V216M	c.646G>A	COSM10667	ENST00000269305	WT	WT	WT	X
656	ID	no calls											X	X	X	X
658	ID	no calls											WT	WT	WT	X
659	ID	9	5073770	G	T	0.129	JAK2	Substitution - Missense	p.V617F	c.1849G>T	COSM12600	ENST00000381652	WT	WT	WT	X
660	P	no calls											WT	WT	WT	X
661	ID	no calls											WT	WT	WT	X
663	P	no calls											WT	WT	WT	X
665	ID	no calls											WT	WT	WT	X
666	P	17	7578406	C	T	0.134	TP53	Substitution - Missense	p.R175H	c.524G>A	COSM10648	ENST00000269305	WT	WT	WT	WT
667	P	4	1803564	C	T	0.144	FGFR3	Substitution - Missense	p.R248C	c.742C>T	COSM714	ENST00000440486	WT	WT	WT	X
670	ID	no calls											WT	WT	WT	X
671	NA	12	25398281	C	T	24.76	KRAS	Substitution - Missense	p.G13D	c.38G>A	COSM532	ENST00000311936	X	X	X	X
671	NA	17	7577121	G	A	13.05	TP53	Substitution - Missense	p.R273C	c.817C>T	COSM10659	ENST00000269305	X	X	X	X
673	ID	17	7579575	G	A	3.339	TP53	Substitution - Nonsense	p.Q38*	c.112C>T	COSM46286	ENST00000269305	WT	WT	WT	X
677	P	no calls											WT	WT	WT	WT
678	P	no calls											WT	WT	WT	X
704	P	no calls											WT	WT	WT	X
705	P	no calls											WT	WT	WT	X
706	ID	no calls											WT	WT	WT	X
708	ID	7	55259515	T	G	11.35	EGFR	Substitution - Missense	p.L858R	c.2573T>G	COSM6224	ENST00000275493	0.1305	WT	WT	X
709	P	7	55242464	AGGAATTAAGAGAAGC	A	0.619	EGFR	Deletion - In frame	p.E746_A750delELREA	c.2235_2249del15	COSM6223	ENST00000275493	WT	0.0391	WT	WT
709	P	17	7577094	G	C	2.024	TP53	Substitution - Missense	p.R282G	c.844C>G	COSM10992	ENST00000269305	WT	0.0391	WT	WT
710	P	7	55242467	AATTAAGAGAAGCAACATC	A	2.022	EGFR	Deletion - In frame	p.L747_T752delLREATS	c.2238_2255del18	-	ENST00000275493	WT	0.0802	0.0197	0.0085
710	P	7	55249071	C	T	4.089	EGFR	Substitution - Missense	p.T790M	c.2369C>T	COSM6240	ENST00000275493	WT	0.0802	0.0197	0.0085
711	ID	3	41266098	A	G	0.354	CTNNB1	Substitution - Missense	p.D32G	c.95A>G	COSM5681	ENST00000349496	0.0088	WT	WT	X
711	ID	7	55242464	AGGAATTAAGAGAAGC	A	0.004	EGFR	Deletion - In frame	p.E746_A750delELREA	c.2235_2249del15	COSM6223	ENST00000275493	0.0088	WT	WT	X
711	ID	7	55259515	T	G	0.474	EGFR	Substitution - Missense	p.L858R	c.2573T>G	COSM6224	ENST00000275493	0.0088	WT	WT	X
712	P	7	55242464	AGGAATTAAGAGAAGC	A	5.129	EGFR	Deletion - In frame	p.E746_A750delELREA	c.2235_2249del15	COSM6223	ENST00000275493	WT	0.0861	0.0241	0.013
712	P	7	55249071	C	T	2.854	EGFR	Substitution - Missense	p.T790M	c.2369C>T	COSM6240	ENST00000275493	WT	0.0861	0.0241	0.013
712	P	17	7578437	G	A	2.679	TP53	Substitution - Nonsense	p.Q165*	c.493C>T	COSM43632	ENST00000269305	WT	0.0861	0.0241	0.013
528	P	7	55242469	TTAAGAGAAGCAACATCTC	T	0.129	EGFR	Deletion - In frame	p.E747_A752delLREATS	c.2240_2257del18	COSM6225	ENST00000275493	WT	0.0036	WT	X
532	P	12	25398285	C	A	5.15	KRAS	Substitution - Missense	p.G12C	c.34G>T	COSM516	ENST00000311936	WT	WT	WT	X
533	P	7	55242483	ATCTCCGAAAGCCAACAAGGAAATC	A	0.02	EGFR	Deletion - In frame	p.S752_I759delSPKANKEI	c.2254_2277del24	COSM6256	ENST00000275493	WT	WT	WT	X
533	P	17	7577517	A	T	17.77	TP53	Substitution - Missense	p.I255N	c.764T>A	COSM11244	ENST00000269305	WT	WT	WT	X
534	ID	12	25398284	C	A	0.405	KRAS	Substitution - Missense	p.G12V	c.35G>T	COSM520	ENST00000311936	WT	WT	WT	X
535	P	11	108236087	G	A	0.29	ATM	Substitution - Missense	p.R3008H	c.9023G>A	COSM21626	ENST00000278616	WT	WT	WT	X
535	P	17	7574003	G	A	0.105	TP53	Substitution - Nonsense	p.R342*	c.1024C>T	COSM11073	ENST00000269305	WT	WT	WT	X
535	P	17	7577099	C	A	0.23	TP53	Substitution - Missense	p.R280I	c.839G>T	COSM11287	ENST00000269305	WT	WT	WT	X
536	P	7	55259524	T	G	8.051	EGFR	Substitution - Missense	p.L861R	c.2582T>G	COSM12374	ENST00000275493	WT	WT	WT	X
536	P	7	140453134	T	C	0.12	BRAF	Substitution - Missense	p.K601E	c.1801A>G	COSM478	ENST00000288602	WT	WT	WT	X
536	P	17	7578275	G	A	1.845	TP53	Substitution - Nonsense	p.Q192*	c.574C>T	COSM10733	ENST00000269305	WT	WT	WT	X
538	P	7	55242464	AGGAATTAAGAGAAGC	A	0.285	EGFR	Deletion - In frame	p.E746_A750delELREA	c.2235_2249del15	COSM6223	ENST00000275493	WT	WT	WT	X
538	P	9	21971188	G	A	18.28	CDKN2A	Substitution - Missense	p.A57V	c.170C>T	COSM13252	ENST00000304494	WT	WT	WT	X
539	ID	7	55249071	C	T	0.16	EGFR	Substitution - Missense	p.T790M	c.2369C>T	COSM6240	ENST00000275493	WT	WT	WT	X
539	ID	12	25398285	C	A	4.505	KRAS	Substitution - Missense	p.G12C	c.34G>T	COSM516	ENST00000311936	WT	WT	WT	X
539	ID	17	7577538	C	T	3.405	TP53	Substitution - Missense	p.R248Q	c.743G>A	COSM10662	ENST00000269305	WT	WT	WT	X
539	ID	17	7577539	G	A	0.35	TP53	Substitution - Missense	p.R248W	c.742C>T	COSM10656	ENST00000269305	WT	WT	WT	X
540	ID	7	55249013	A	AGTC	45.18	EGFR	Insertion - In frame	p.D770_N771ins	c.2311_2312insGTC	-	ENST00000275493	WT	WT	WT	X
540	ID	17	7577559	G	A	9.271	TP53	Substitution - Missense	p.S241F	c.722C>T	COSM10812	ENST00000269305	WT	WT	WT	X
541	ID	7	55242465	GGAATTAAGA	G	0.089	EGFR	Deletion - In frame	p.E746_A748delELR	c.2236_2244del9	-	ENST00000275493	WT	0.0105	WT	X
55	ID	7	55242483	ATCTCCGAAAGCCAACAAGGAAATC	A	0.365	EGFR	Deletion - In frame	p.S752_I759delSPKANKEI	c.2254_2277del24	COSM6256	ENST00000275493	x	x	x	WT
55	ID	7	140453136	A	T	0.215	BRAF	Substitution - Missense	p.V600E	c.1799T>A	COSM476	ENST00000288602	x	x	x	WT
55	ID	17	7578406	C	T	0.22	TP53	Substitution - Missense	p.R175H	c.524G>A	COSM10648	ENST00000269305	x	x	x	WT
714	ID	2	29443618	G	A	0.129	ALK	Substitution - Missense	p.A1200V	c.3599C>T	COSM317003	ENST00000389048	X	X	X	X
715	P	12	25398284	C	T	0.949	KRAS	Substitution - Missense	p.G12D	c.35G>A	COSM521	ENST00000311936	WT	WT	WT	WT
716	P	no calls											WT	WT	WT	WT
717	P	17	7573987	GC	G	2.794	TP53	Deletion - Frameshift	p.347:A/X	1039:Gcc/cc	-	ENST00000269305	x	x	x	WT
717	P	17	37880997	G	GTGT	3.354	ERBB2	Insertion - In frame	p.776:G/VC	2326-2327:ggt/gTGTgt	-	ENST00000269571	x	x	x	WT
718	ID	no calls											X	X	X	X
719	ID	no calls											X	X	X	X
721	P	7	55242469	TTAAGAGAAGCAACATCTC	T	0.029	EGFR	Deletion - In frame	p.E747_A752delLREATS	c.2240_2257del18	COSM6225	ENST00000275493	WT	WT	WT	WT
721	P	9	5073770	G	T	0.699	JAK2	Substitution - Missense	p.V617F	c.1849G>T	COSM12600	ENST00000381652	WT	WT	WT	WT
722	ID	17	7578221	TTC	T	3.574	TP53	Deletion - Frameshift	p.R209fs*6	c.626_627delGA	COSM13120	ENST00000269305	WT	WT	WT	WT
723	ID	no calls											X	X	X	X
724	P	no calls											WT	WT	WT	0.0012
725	P	3	178936091	G	A	16.48	PIK3CA	Substitution - Missense	p.E545K	c.1633G>A	COSM763	NM_006218.1	WT	WT	WT	WT
725	P	17	7577124	C	A	22.08	TP53	Substitution - Missense	p.V272L	c.814G>T	COSM10859	ENST00000269305	WT	WT	WT	WT
726	P	7	55242465	GGAATTAAGA	G	11.04	EGFR	Deletion - In frame	p.E746_A748delELR	c.2236_2244del9	-	ENST00000275493	WT	0.4698	WT	WT
726	P	7	55242469	TTAAGAGAAG	T	11.07	EGFR	Deletion - In frame	p.747-750:LREA/S	2240-2248:tTAAGAGAAGca/tca	-	ENST00000275493	WT	0.4698	WT	WT
727	ID	13	49039219	C	CA	23.41	RB1	Insertion - Frameshift	p.766:T/TX	2297-2298:aca/acAa	-	ENST00000267163	X	X	X	X
727	ID	17	7577556	C	A	7.929	TP53	Substitution - Missense	p.C242F	c.725G>T	COSM10810	ENST00000269305	X	X	X	X
728	P	7	55249071	C	T	0.154	EGFR	Substitution - Missense	p.T790M	c.2369C>T	COSM6240	ENST00000275493	0.0109	WT	0.0059	WT
728	P	7	55259515	T	G	0.499	EGFR	Substitution - Missense	p.L858R	c.2573T>G	COSM6224	ENST00000275493	0.0109	WT	0.0059	WT
729	P	no calls											WT	WT	WT	WT
730	P	3	41266124	A	G	0.279	CTNNB1	Substitution - Missense	p.T41A	c.121A>G	COSM5664	ENST00000349496	WT	WT	WT	WT
731	ID	9	5073770	G	T	0.519	JAK2	Substitution - Missense	p.V617F	c.1849G>T	COSM12600	ENST00000381652	X	X	X	X
731	ID	13	49039201	TCATG	T	8.009	RB1	Deletion - Frameshift	p.760-761:FM/X	2280-2283:ttCATG/tt	-	ENST00000267163	X	X	X	X
731	ID	17	7578442	T	C	5.469	TP53	Substitution - Missense	p.Y163C	c.488A>G	COSM10808	ENST00000269305	X	X	X	X
732	P	17	7577095	G	GC	1.039	TP53	Insertion - Frameshift	p.281:D/EX	842-843:gac/gaGc	-	ENST00000269305	WT	WT	WT	WT
733	ID	7	55249010	G	GACAACCCCT	0.437	EGFR	Insertion - In frame	p.770:D/DNPY	2308-2309:gac/gACAACCCCTac	-	ENST00000275493	X	X	X	X
734	P	no calls											x	WT	WT	WT
735	ID	7	55242465	GGAATTAAGAGAAGCA	G	0.784	EGFR	Deletion - In frame	p.E746_A750delELREA	c.2236_2250del15	COSM6225	ENST00000275493	X	X	X	X
737	ID	12	25398284	C	T	0.764	KRAS	Substitution - Missense	p.G12D	c.35G>A	COSM521	ENST00000311936	X	X	X	X
737	ID	17	7578271	T	A	0.909	TP53	Substitution - Missense	p.H193L	c.578A>T	COSM11066	ENST00000269305	X	X	X	X
738	ID	2	25457243	G	A	0.419	DNMT3A	Substitution - Missense	p.R882C	c.2644C>T	COSM53042	ENST00000321117	X	X	X	X
738	ID	17	7576876	C	G	1.199	TP53	Substitution - Missense	p.324:D/H	970:Gat/Cat	-	ENST00000269305	X	X	X	X
738	ID	17	7577085	C	T	1.369	TP53	Substitution - Missense	p.E285K	c.853G>A	COSM10722	ENST00000269305	X	X	X	X
739	P	1	115258747	C	T	0.174	NRAS	Substitution - Missense	p.G12D	c.35G>A	COSM564	ENST00000369535	x	x	WT	WT
739	P	10	89685249	G	T	22.16	PTEN	Intronic	-	-	-	ENST00000371953	x	x	WT	WT
740	P	2	29432682	C	G	0.149	ALK	Substitution - Missense	p.G1269A	c.3806G>C	COSM1169707	ENST00000389048	X	X	X	X
741	ID	17	7578536	T	C	0.454	TP53	Substitution - Missense	p.K132E	c.394A>G	COSM10813	ENST00000269305	X	X	X	X
741	ID	17	7579358	CG	C	4.284	TP53	Deletion - Frameshift	p.R110fs*13	c.328delC	COSM44669	ENST00000269305	X	X	X	X
741	ID	17	37868196	C	T	3.314	ERBB2	Substitution - Missense	p.T306M	c.917C>T	COSM3819453	ENST00000269571	X	X	X	X
742	P	7	55259515	T	G	0.114	EGFR	Substitution - Missense	p.L858R	c.2573T>G	COSM6224	ENST00000275493	0.0027	WT	x	WT
744	ID	2	25457243	G	A	0.254	DNMT3A	Substitution - Missense	p.R882C	c.2644C>T	COSM53042	ENST00000321117	X	X	X	X
745	P	7	55242465	GGAATTAAGAGAAGCA	G	40.23	EGFR	Deletion - In frame	p.E746_A750delELREA	c.2236_2250del15	COSM6225	ENST00000275493	WT	WT	WT	WT
745	P	10	43617430	C	T	13.98	RET	Substitution - Missense	p.923:L/F	2767:Ctt/Ttt	-	ENST00000340058	WT	WT	WT	WT
745	P	17	7577538	C	T	13.2	TP53	Substitution - Missense	p.R248Q	c.743G>A	COSM10662	ENST00000269305	WT	WT	WT	WT
747	ID	9	21971036	C	T	5.159	CDKN2A	Substitution - Missense	p.D108N	c.322G>A	COSM12484	ENST00000304494	X	X	X	X
747	ID	10	43613814	A	G	3.794	RET	Intronic	-	-	-	ENST00000340058	X	X	X	X
747	ID	17	7578265	A	G	7.994	TP53	Substitution - Missense	p.I195T	c.584T>C	COSM11089	ENST00000269305	X	X	X	X
748	P	7	140453193	T	C	3.194	BRAF	Substitution - Missense	p.N581S	c.1742A>G	COSM462	ENST00000288602	WT	x	x	WT
749	P	7	55242468	ATTAAGAGAAGCAACATCT	A	6.754	EGFR	Deletion - In frame	p.L747_S752delLREATS	c.2239_2256del18	COSM6255	ENST00000275493	x	0.1982	WT	WT
750	P	no calls											x	WT	WT	WT
751	ID	no calls											X	X	X	X
752	P	17	7577535	C	A	0.274	TP53	Substitution - Missense	p.R249M	c.746G>T	COSM43871	ENST00000269305	x	x	WT	WT
752	P	17	7577548	C	T	0.734	TP53	Substitution - Missense	p.G245S	c.733G>A	COSM6932	ENST00000269305	X	X	X	WT
753	P	7	55242465	GGAATTAAGAGAAGCA	G	0.334	EGFR	Deletion - In frame	p.E746_A750delELREA	c.2236_2250del15	COSM6225	ENST00000275493	x	0.0133	0.0029	WT
753	P	7	55249071	C	T	0.254	EGFR	Substitution - Missense	p.T790M	c.2369C>T	COSM6240	ENST00000275493	x	0.0133	0.0029	WT
753	P	17	7577124	C	T	0.374	TP53	Substitution - Missense	p.V272M	c.814G>A	COSM10891	ENST00000269305	x	0.0133	0.0029	WT
754	ID	no calls											X	X	X	X
755	P	no calls											WT	x	WT	WT
756	ID	no calls											WT	WT	WT	X
771	ID	7	55211050	G	A	0.359	EGFR	Substitution - Missense	p.R98Q	c.293G>A	COSM4680390	ENST00000275493	X	X	X	X
771	ID	12	25398284	C	T	0.964	KRAS	Substitution - Missense	p.G12D	c.35G>A	COSM521	ENST00000311936	X	X	X	X
771	ID	18	48591919	G	A	0.759	SMAD4	Substitution - Missense	p.R361H	c.1082G>A	COSM14122	ENST00000342988	X	X	X	X
776	ID	12	25398285	C	A	7.004	KRAS	Substitution - Missense	p.G12C	c.34G>T	COSM516	ENST00000311936	X	X	X	X
776	ID	17	7578212	G	A	3.644	TP53	Substitution - Nonsense	p.R213*	c.637C>T	COSM10654	ENST00000269305	X	X	X	X
776	ID	19	1220370	A	T	4.044	STK11	Splice Acceptor Variant	-	-	-	ENST00000326873	X	X	X	X
777	P	4	55972974	T	A	2.959	KDR	Substitution - Missense	p.Q472H	c.1416A>T	COSM149673	ENST00000263923	X	X	X	WT
777	P	12	25398284	C	A	0.669	KRAS	Substitution - Missense	p.G12V	c.35G>T	COSM520	ENST00000311936	X	X	X	WT
777	P	12	25398285	C	A	0.509	KRAS	Substitution - Missense	p.G12C	c.34G>T	COSM516	ENST00000311936	X	X	X	WT
778	P	2	25457176	G	A	0.769	DNMT3A	Substitution - Missense	p.P904L	c.2711C>T	COSM87007	ENST00000321117	X	X	X	WT
778	P	7	55242468	ATTAAGAGAAGCAACATCT	A	0.739	EGFR	Deletion - In frame	p.L747_S752delLREATS	c.2239_2256del18	COSM6255	ENST00000275493	X	X	X	WT
779	P	no calls											X	X	X	X
780	ID	no calls											X	X	X	WT
781	ID	4	153249457	G	A	7.754	FBXW7	Substitution - Missense	p.R441W	c.1321C>T	COSM34014	ENST00000281708	X	X	X	X
782	P	2	25457242	C	T	0.219	DNMT3A	Substitution - Missense	p.R882H	c.2645G>A	COSM52944	ENST00000321117	X	X	X	X
783	ID	no calls											X	X	X	X
784	P	17	7577538	C	A	6.829	TP53	Substitution - Missense	p.R248L	c.743G>T	COSM6549	ENST00000269305	X	X	X	X
785	ID	no calls											X	X	X	X
786	P	4	55593464	A	C	2.329	KIT	Substitution - Missense	p.M541L	c.1621A>C	COSM28026	ENST00000288135	X	X	X	0.0013
786	P	4	55972946	A	G	2.809	KDR	Substitution - Missense	p.C482R	c.1444T>C	COSM5020657	ENST00000263923	X	X	X	0.0013
786	P	4	55972974	T	A	2.909	KDR	Substitution - Missense	p.Q472H	c.1416A>T	COSM149673	ENST00000263923	X	X	X	0.0013
786	P	7	55249071	C	T	0.08	EGFR	Substitution - Missense	p.T790M	c.2369C>T	COSM6240	ENST00000275493	X	X	X	0.0013
786	P	7	55259515	T	G	21.23	EGFR	Substitution - Missense	p.L858R	c.2573T>G	COSM6224	ENST00000275493	X	X	X	0.0013
786	P	13	28602292	T	C	2.899	FLT3	Intronic	-	-	-	ENST00000241453	X	X	X	0.0013
786	P	17	7576501	G	A	1.864	TP53	Intronic	-	-	-	ENST00000269305	X	X	X	0.0013
786	P	17	7578203	C	T	15.34	TP53	Substitution - Missense	p.V216M	c.646G>A	COSM10667	ENST00000269305	X	X	X	0.0013
787	ID	11	108200988	T	A	5.534	ATM	Substitution - Missense	p.2452:L/Q	7355:cTg/cAg	-	ENST00000278616	X	X	X	X
788	P	7	55242465	GGAATTAAGAGAAGCA	G	8.378	EGFR	Deletion - In frame	p.E746_A750delELREA	c.2236_2250del15	COSM6225	ENST00000275493	X	X	X	0.016
788	P	7	55249071	C	T	1.269	EGFR	Substitution - Missense	p.T790M	c.2369C>T	COSM6240	ENST00000275493	X	X	X	0.016
788	P	12	25398285	C	T	0.13	KRAS	Substitution - Missense	p.G12S	c.34G>A	COSM517	ENST00000311936	X	X	X	0.016
788	P	17	7578479	G	A	1.575	TP53	Substitution - Missense	p.P151S	c.451C>T	COSM10905	ENST00000269305	X	X	X	0.016
789	ID	7	140453116	A	G	0.219	BRAF	Substitution - Missense	p.S607P	c.1819T>C	COSM21544	ENST00000288602	X	X	X	X
790	P	no calls											X	X	X	X
791	ID	19	1207084	G	T	1.429	STK11	Substitution - Missense	p.58:G/C	172:Ggc/Tgc	-	ENST00000326873	X	X	X	X
792	ID	7	55241707	G	A	0.285	EGFR	Substitution - Missense	p.G719S	c.2155G>A	COSM6252	ENST00000275493	X	X	X	X
793	ID	2	209113113	G	T	0.125	IDH1	Substitution - Missense	p.R132S	c.394C>A	COSM28748	ENST00000345146	X	X	X	X
794	ID	3	178952085	A	G	0.309	PIK3CA	Substitution - Missense	p.H1047R	c.3140A>G	COSM775	NM_006218.1	X	X	X	X
795	P	2	25457242	C	T	0.695	DNMT3A	Substitution - Missense	p.R882H	c.2645G>A	COSM52944	ENST00000321117	WT	WT	X	WT
795	P	17	7578542	G	C	0.4	TP53	Substitution - Missense	p.L130V	c.388C>G	COSM11462	ENST00000269305	WT	WT	X	WT
796	ID	no calls											X	X	X	X
797	P	no calls											X	WT	X	WT
798	ID	17	7577526	A	G	1.359	TP53	Substitution - Missense	p.L252P	c.755T>C	COSM44769	ENST00000269305	X	X	X	X
800	P	no calls											WT	WT	X	WT
801	P	7	55242464	AGGAATTAAGAGAAGC	A	0.144	EGFR	Deletion - In frame	p.E746_A750delELREA	c.2235_2249del15	COSM6223	ENST00000275493	X	0.004	X	WT
802	P	9	5073770	G	T	2.534	JAK2	Substitution - Missense	p.V617F	c.1849G>T	COSM12600	ENST00000381652	X	WT	X	WT
803	ID	no calls											X	X	X	X
804	P	no calls											WT	WT	X	WT
805	ID	2	25457242	C	T	0.569	DNMT3A	Substitution - Missense	p.R882H	c.2645G>A	COSM52944	ENST00000321117	X	X	X	X
805	ID	17	7578190	T	C	3.109	TP53	Substitution - Missense	p.Y220C	c.659A>G	COSM10758	ENST00000269305	X	X	X	X
806	P	no calls											X	0.0041	X	WT
808	P	2	25457243	G	A	2.234	DNMT3A	Substitution - Missense	p.R882C	c.2644C>T	COSM53042	ENST00000321117	0.0054	X	X	0.0012
808	P	7	55259515	T	G	0.469	EGFR	Substitution - Missense	p.L858R	c.2573T>G	COSM6224	ENST00000275493	0.0054	X	X	0.0012
809	ID	no calls											X	X	X	X
810	P	7	55259515	T	G	1.209	EGFR	Substitution - Missense	p.L858R	c.2573T>G	COSM6224	ENST00000275493	0.0069	X	X	WT
810	P	9	5073770	G	T	0.179	JAK2	Substitution - Missense	p.V617F	c.1849G>T	COSM12600	ENST00000381652	0.0069	X	X	WT
810	P	17	7578269	G	A	0.529	TP53	Substitution - Missense	p.L194F	c.580C>T	COSM10995	ENST00000269305	0.0069	X	X	WT
811	P	17	7578395	G	A	0.509	TP53	Substitution - Missense	p.H179Y	c.535C>T	COSM10768	ENST00000269305	X	X	X	X
812	ID	2	25457242	C	T	2.754	DNMT3A	Substitution - Missense	p.R882H	c.2645G>A	COSM52944	ENST00000321117	X	X	X	X
812	ID	8	38282217	T	C	2.329	FGFR1	Substitution - Missense	p.158:E/G	473:gAg/gGg	-	ENST00000326324	X	X	X	X
813	P	7	55259515	T	G	0.374	EGFR	Substitution - Missense	p.L858R	c.2573T>G	COSM6224	ENST00000275493	0.0026	X	X	WT
814	P	4	55599293	A	G	3.084	KIT	Substitution - Missense	p.807:K/E	2419:Aag/Gag	-	ENST00000288135	WT	WT	X	X
815	NA	15	90631934	C	T	0.224	IDH2	Substitution - Missense	p.R140Q	c.419G>A	COSM41590	ENST00000330062	X	X	X	X
816	P	7	55259515	T	G	3.199	EGFR	Substitution - Missense	p.L858R	c.2573T>G	COSM6224	ENST00000275493	X	X	X	WT
816	P	17	7577121	G	A	1.744	TP53	Substitution - Missense	p.R273C	c.817C>T	COSM10659	ENST00000269305	X	X	X	WT
817	NA	no calls											X	X	X	X
818	ID	5	112173917	C	T	0.18	APC	Substitution - Nonsense	p.R876*	c.2626C>T	COSM18852	ENST00000457016	X	X	X	X
819	P	2	25457242	C	T	1.029	DNMT3A	Substitution - Missense	p.R882H	c.2645G>A	COSM52944	ENST00000321117	WT	X	X	WT
820	ID	7	55259524	T	G	2.684	EGFR	Substitution - Missense	p.L861R	c.2582T>G	COSM12374	ENST00000275493	X	X	X	X
820	ID	17	7578406	C	T	0.649	TP53	Substitution - Missense	p.R175H	c.524G>A	COSM10648	ENST00000269305	X	X	X	X
821	P	9	5073770	G	T	0.944	JAK2	Substitution - Missense	p.V617F	c.1849G>T	COSM12600	ENST00000381652	X	X	X	WT
822	P	no calls											X	X	X	WT
823	P	7	55259515	T	G	3.489	EGFR	Substitution - Missense	p.L858R	c.2573T>G	COSM6224	ENST00000275493	X	X	X	WT
823	P	17	7579536	C	A	0.434	TP53	Substitution - Nonsense	p.E51*	c.151G>T	COSM44907	ENST00000269305	X	X	X	WT
824	P	10	89720798	GTACT	G	1.894	PTEN	Deletion - Frameshift	p.T319fs*1	c.950_953delTACT	COSM4898	ENST00000371953	X	X	X	X
824	P	17	7577581	A	G	0.714	TP53	Substitution - Missense	p.Y234H	c.700T>C	COSM11152	ENST00000269305	X	X	X	X
825	P	3	41266098	A	T	2.404	CTNNB1	Substitution - Missense	p.D32V	c.95A>T	COSM5691	ENST00000349496	X	X	X	WT
825	P	7	55259515	T	G	2.674	EGFR	Substitution - Missense	p.L858R	c.2573T>G	COSM6224	ENST00000275493	X	X	X	WT
825	P	17	7577580	T	C	0.379	TP53	Substitution - Missense	p.Y234C	c.701A>G	COSM10725	ENST00000269305	X	X	X	WT
826	ID	12	25398284	C	A	9.404	KRAS	Substitution - Missense	p.G12V	c.35G>T	COSM520	ENST00000311936	X	X	X	X
827	ID	no calls											X	X	X	X
828	ID	no calls											X	X	X	WT
829	P	10	123279674	G	C	10.73	FGFR2	Substitution - Missense	p.P253R	c.758C>G	COSM49170	ENST00000358487	X	X	X	WT
830	P	7	55242464	AGGAATTAAGAGAAGC	A	0.624	EGFR	Deletion - In frame	p.E746_A750delELREA	c.2235_2249del15	COSM6223	ENST00000275493	X	X	X	WT
830	P	9	21971188	G	A	24.14	CDKN2A	Substitution - Missense	p.A57V	c.170C>T	COSM13252	ENST00000304494	X	X	X	WT
830	P	17	7578437	G	A	2.339	TP53	Substitution - Nonsense	p.Q165*	c.493C>T	COSM43632	ENST00000269305	X	X	X	WT
831	P	2	25457185	A	C	1.894	DNMT3A	Substitution - Missense	p.901:L/R	2702:cTc/cGc	-	ENST00000264709	WT	WT	X	X
833	P	2	209113112	C	T	0.209	IDH1	Substitution - Missense	p.R132H	c.395G>A	COSM28746	ENST00000345146	X	WT	X	WT
833	P	7	55242465	GGAATTAAGA	G	0.099	EGFR	Deletion - In frame	p.E746_A748delELR	c.2236_2244del9	-	ENST00000275493	X	WT	X	WT
834	P	no calls											X	WT	X	WT
835	P	2	25457242	C	T	1.009	DNMT3A	Substitution - Missense	p.R882H	c.2645G>A	COSM52944	ENST00000321117	X	X	X	X
836	P	7	55249071	C	T	0.354	EGFR	Substitution - Missense	p.T790M	c.2369C>T	COSM6240	ENST00000275493	X	X	X	WT
836	P	7	55259515	T	G	0.035	EGFR	Substitution - Missense	p.L858R	c.2573T>G	COSM6224	ENST00000275493	X	X	X	WT
837	P	no calls				0.0082	TP53		p.S127P	c.379T>C	COSM44687		WT	WT	X	WT
838	ID	7	55259515	T	G	3.034	EGFR	Substitution - Missense	p.L858R	c.2573T>G	COSM6224	ENST00000275493	X	X	X	X
838	ID	17	7578551	A	G	0.824	TP53	Substitution - Missense	p.S127P	c.379T>C	COSM44687	ENST00000269305	X	X	X	X
839	ID	2	25457243	G	A	0.259	DNMT3A	Substitution - Missense	p.R882C	c.2644C>T	COSM53042	ENST00000321117	X	X	X	X
840	ID	12	25398281	C	T	17.07	KRAS	Substitution - Missense	p.G13D	c.38G>A	COSM532	ENST00000311936	X	X	X	X
840	ID	20	57484421	G	A	0.314	GNAS	Substitution - Missense	p.R201H	c.602G>A	COSM27895	ENST00000371085	X	X	X	X
841	ID	7	55242468	ATTAAGAGAAGCAACATCT	A	0.159	EGFR	Deletion - In frame	p.L747_S752delLREATS	c.2239_2256del18	COSM6255	ENST00000275493	X	X	X	X
842	ID	3	178952085	A	G	0.159	PIK3CA	Substitution - Missense	p.H1047R	c.3140A>G	COSM775	NM_006218.1	X	X	X	X
842	ID	4	55599321	A	T	0.489	KIT	Substitution - Missense	p.D816V	c.2447A>T	COSM1314	ENST00000288135	X	X	X	X
843	P	no calls											WT	X	X	WT
844	ID	2	25457176	G	A	0.204	DNMT3A	Substitution - Missense	p.P904L	c.2711C>T	COSM87007	ENST00000321117	X	X	X	X
844	ID	4	55953799	G	A	1.174	KDR	Substitution - Missense	p.H1213Y	c.3637C>T	COSM3604534	ENST00000263923	X	X	X	X
845	ID	4	55972974	T	A	20.39	KDR	Substitution - Missense	p.Q472H	c.1416A>T	COSM149673	ENST00000263923	X	X	X	X
845	ID	4	55979558	C	T	23.61	KDR	Substitution - Missense	p.V297I	c.889G>A	COSM1131107	ENST00000263923	X	X	X	X
845	ID	7	55242468	ATTAAGAGAAGCAACATCT	A	33.85	EGFR	Deletion - In frame	p.L747_S752delLREATS	c.2239_2256del18	COSM6255	ENST00000275493	X	X	X	X
846	P	no calls											WT	WT	X	X
847	P	5	112175211	TAAAAG	T	0.594	APC	Deletion - Frameshift	p.E1309fs*4	c.3921_3925delAAAAG	COSM18764	ENST00000457016	X	X	X	X
848	P	2	25457185	A	C	1.269	DNMT3A	Substitution - Missense	p.901:L/R	2702:cTc/cGc	-	ENST00000264709	WT	WT	X	WT
848	P	17	7578191	A	G	0.249	TP53	Substitution - Missense	p.Y220H	c.658T>C	COSM44637	ENST00000269305	WT	WT	X	WT
849	ID	7	116411927	ACGATGCAAG	A	1.204	MET	Deletion: Nonsense	p.989-992:YDAR/*	2967-2975:taCGATGCAAGa/taa	-	ENST00000318493	X	X	X	X
849	ID	9	21971036	C	T	0.484	CDKN2A	Substitution - Missense	p.D108N	c.322G>A	COSM12484	ENST00000304494	X	X	X	X
850	ID	17	7578554	A	G	1.104	TP53	Substitution - Missense	p.Y126H	c.376T>C	COSM4435840	ENST00000269305	X	X	X	X
851	ID	12	25398285	C	A	3.754	KRAS	Substitution - Missense	p.G12C	c.34G>T	COSM516	ENST00000311936	X	X	X	X
852	ID	no calls											X	X	X	X
853	ID	no calls											X	X	X	X
854	P	4	55593464	A	C	0.219	KIT	Substitution - Missense	p.M541L	c.1621A>C	COSM28026	ENST00000288135	X	X	0.0083	WT
855	ID	12	25398284	C	T	0.349	KRAS	Substitution - Missense	p.G12D	c.35G>A	COSM521	ENST00000311936	X	X	X	X
856	P	17	7577548	C	T	0.349	TP53	Substitution - Missense	p.G245S	c.733G>A	COSM6932	ENST00000269305	WT	WT	X	WT
857	ID	1	115256530	G	T	2.429	NRAS	Substitution - Missense	p.Q61K	c.181C>A	COSM580	ENST00000369535	X	X	X	X
857	ID	4	55593609	G	A	1.419	KIT	Substitution - Missense	p.V559I	c.1675G>A	COSM1251	ENST00000288135	X	X	X	X
857	ID	7	116411984	G	C	1.074	MET	Substitution - Missense	p.1008:S/T	3023:aGc/aCc	-	ENST00000318493	X	X	X	X
859	ID	17	7574017	C	A	7.579	TP53	Substitution - Missense	p.R337L	c.1010G>T	COSM11411	ENST00000269305	X	X	X	X
859	ID	17	7577142	C	A	8.989	TP53	Substitution - Nonsense	p.G266*	c.796G>T	COSM44891	ENST00000269305	X	X	X	X
859	ID	17	7577143	C	A	8.974	TP53	Substitution - coding silent	p.265:L	795:ctG/ctT	-	ENST00000269305	X	X	X	X
859	ID	19	1221301	CG	C	9.599	STK11	Deletion - Frameshift	p.275:P/X	825:ccG/cc	-	ENST00000326873	X	X	X	X
860	P	12	25398284	C	A	9.014	KRAS	Substitution - Missense	p.G12V	c.35G>T	COSM520	ENST00000311936	WT	WT	X	X
860	P	18	48584535	A	AT	9.739	SMAD4	Insertion - Frameshift	p.236-237	708-709:-/T	-	ENST00000342988	WT	WT	X	X
861	P	2	29432664	C	T	0.114	ALK	Substitution - Missense	p.R1275Q	c.3824G>A	COSM28056	ENST00000389048	X	0.0138	WT	WT
861	P	7	55242464	AGGAATTAAGAGAAGC	A	0.109	EGFR	Deletion - In frame	p.E746_A750delELREA	c.2235_2249del15	COSM6223	ENST00000275493	X	0.0138	WT	WT
862	ID	no calls											X	X	X	X
863	P	no calls											WT	WT	X	WT
864	ID	1	115256530	G	T	0.354	NRAS	Substitution - Missense	p.Q61K	c.181C>A	COSM580	ENST00000369535	X	X	X	X
865	P	17	7578535	T	C	0.374	TP53	Substitution - Missense	p.K132R	c.395A>G	COSM11582	ENST00000269305	WT	WT	X	WT
866	P	12	25398285	C	A	1.234	KRAS	Substitution - Missense	p.G12C	c.34G>T	COSM516	ENST00000311936	WT	WT	WT	X
866	P	13	49033901	ATC	A	1.674	RB1	Deletion - Frameshift	p.680:I/X	2039-2040:aTC/a	-	ENST00000267163	WT	WT	WT	X
866	P	13	49033904	T	A	1.594	RB1	Substitution - Missense	p.681:W/R	2041:Tgg/Agg	-	ENST00000267163	WT	WT	WT	X
866	P	17	7577565	T	C	0.399	TP53	Substitution - Missense	p.N239S	c.716A>G	COSM44094	ENST00000269305	WT	WT	WT	X
867	ID	17	7577548	C	T	0.189	TP53	Substitution - Missense	p.G245S	c.733G>A	COSM6932	ENST00000269305	X	X	X	X
867	ID	17	37880264	G	A	6.284	ERBB2	Splice Donor Variant	-	-	-	ENST00000269571	X	X	X	X
868	ID	7	55249212	C	G		EGFR	Intronic	-	-	-	ENST00000275493	X	X	X	X
869	P	7	55259515	T	G	0.629	EGFR	Substitution - Missense	p.L858R	c.2573T>G	COSM6224	ENST00000275493	X	X	X	WT
870	ID	17	7578257	C	A	1.234	TP53	Substitution - Nonsense	p.E198*	c.592G>T	COSM44241	ENST00000269305	X	X	X	X
871	P	2	25457216	G	A	4.629	DNMT3A	Substitution - Missense	p.891:R/W	2671:Cgg/Tgg	-	ENST00000264709	WT	WT	X	WT
872	P	7	55242464	AGGAATTAAGAGAAGC	A	0.79	EGFR	Deletion - In frame	p.E746_A750delELREA	c.2235_2249del15	COSM6223	ENST00000275493	X	0.0222	X	X
873	P	7	55241707	G	T	0.1	EGFR	Substitution - Missense	p.G719C	c.2155G>T	COSM6253	ENST00000275493	0.1432	X	WT	WT
873	P	7	55259515	T	G	9.235	EGFR	Substitution - Missense	p.L858R	c.2573T>G	COSM6224	ENST00000275493	0.1432	X	WT	WT
873	P	17	7577538	C	A	0.235	TP53	Substitution - Missense	p.R248L	c.743G>T	COSM6549	ENST00000269305	0.1432	X	WT	WT
873	P	17	7578469	C	A	8.85	TP53	Substitution - Missense	p.G154V	c.461G>T	COSM6815	ENST00000269305	0.1432	X	WT	WT
874	P	7	55241688	C	CA	0.025	EGFR	Insertion - Frameshift	p.I715fs*14	c.2136_2137insA	COSM4680400	ENST00000275493	X	X	X	WT
875	P	7	55242464	AGGAATTAAGAGAAGC	A	18.68	EGFR	Deletion - In frame	p.E746_A750delELREA	c.2235_2249del15	COSM6223	ENST00000275493	X	0.3493	X	WT
875	P	17	7578311	TCAGAGGCCTGGGGACCCTGGGCAAC	T	9.41	TP53	Intronic	-	-	-	ENST00000269305	X	0.3493	X	WT
876	ID	no calls											X	X	X	X
877	P	no calls											X	X	X	0.0012
878	ID	17	7577539	G	A	0.304	TP53	Substitution - Missense	p.R248W	c.742C>T	COSM10656	ENST00000269305	X	X	X	X
880	ID	no calls											X	X	X	X
881	P	7	55242464	AGGAATTAAGAGAAGC	A	0.049	EGFR	Deletion - In frame	p.E746_A750delELREA	c.2235_2249del15	COSM6223	ENST00000275493	WT	X	X	WT
881	P	17	7578265	A	G	0.139	TP53	Substitution - Missense	p.I195T	c.584T>C	COSM11089	ENST00000269305	WT	X	X	WT
881	P	17	7578515	TG	T	14.74	TP53	Deletion - Frameshift	p.138:A/X	414:gcC/gc	-	ENST00000269305	WT	X	X	WT
881	P	17	37881329	C	A	9.264	ERBB2	Substitution - Missense	p.841:L/I	2521:Ctc/Atc	-	ENST00000269571	WT	X	X	WT
883	P	7	55242464	AGGAATTAAGAGAAGC	A	4.574	EGFR	Deletion - In frame	p.E746_A750delELREA	c.2235_2249del15	COSM6223	ENST00000275493	X	0.1094	X	WT
883	P	3	178936082	G	A	8.874	PIK3CA	Substitution - Missense	p.E542K	c.1624G>A	COSM760	NM_006218.1	X	0.1094	X	WT
883	P	17	7577017	A	C	6.124	TP53	Splice Donor Variant	-	-	-	ENST00000269305	X	0.1094	X	WT
884	P	no calls											WT	X	X	WT
885	P	17	7578275	G	A	13.33	TP53	Substitution - Nonsense	p.Q192*	c.574C>T	COSM10733	ENST00000269305	X	X	X	X
885	P	2	29443613	C	T	10.48	ALK	Substitution - Missense	p.G1202R	c.3604G>A	COSM144250	ENST00000389048	X	X	X	X
886	P	no calls											X	X	X	X
887	NA	17	7579589	G	A	17.4	TP53	Substitution - Missense	p.S33F	c.98C>T	COSM4272154	ENST00000269305	X	X	X	X
888	P	7	55259515	T	G	14.98	EGFR	Substitution - Missense	p.L858R	c.2573T>G	COSM6224	ENST00000275493	0.2052	X	X	WT
888	P	17	7578461	C	A	5.669	TP53	Substitution - Missense	p.V157F	c.469G>T	COSM10670	ENST00000269305	0.2052	X	X	WT
889	P	2	29443613	C	T	0.174	ALK	Substitution - Missense	p.G1202R	c.3604G>A	COSM144250	ENST00000389048	X	X	X	X
889	P	7	55249071	C	T	0.389	EGFR	Substitution - Missense	p.T790M	c.2369C>T	COSM6240	ENST00000275493	X	X	X	X
889	P	17	7576855	G	A	0.319	TP53	Substitution - Nonsense	p.Q331*	c.991C>T	COSM11354	ENST00000269305	X	X	X	X
892	P	17	7578190	T	C	0.354	TP53	Substitution - Missense	p.Y220C	c.659A>G	COSM10758	ENST00000269305	WT	WT	X	WT
892	P	2	209113113	G	A	0.119	IDH1	Substitution - Missense	p.R132C	c.394C>T	COSM28747	ENST00000345146	WT	WT	X	WT
893	P	7	55259515	T	G	3.854	EGFR	Substitution - Missense	p.L858R	c.2573T>G	COSM6224	ENST00000275493	X	X	X	WT
893	P	17	7578551	A	G	1.399	TP53	Substitution - Missense	p.S127P	c.379T>C	COSM44687	ENST00000269305	X	X	X	WT
893	P	20	57484421	G	A	0.374	GNAS	Substitution - Missense	p.R201H	c.602G>A	COSM27895	ENST00000371085	X	X	X	WT
895	P	7	55242465	GGAATTAAGAGAAGCAACA	G	0.074	EGFR	Deletion - In frame	p.E746_T751delELREAT	c.2236_2253del18	COSM12728	ENST00000275493	X	X	X	X
896	ID	no calls											X	X	X	X
897	P	3	41266101	C	G	0.38	CTNNB1	Substitution - Missense	p.S33C	c.98C>G	COSM5677	ENST00000349496	X	X	X	0.0013
897	P	7	55242464	AGGAATTAAGAGAAGC	A	0.249	EGFR	Deletion - In frame	p.E746_A750delELREA	c.2235_2249del15	COSM6223	ENST00000275493	X	X	X	0.0013
898	P	5	112173917	C	T	0.16	APC	Substitution - Nonsense	p.R876*	c.2626C>T	COSM18852	ENST00000457016	WT	X	X	WT
899	P	2	209113113	G	A	0.174	IDH1	Substitution - Missense	p.R132C	c.394C>T	COSM28747	ENST00000345146	X	X	X	WT
899	P	3	10188267	T	C	2.689	VHL	Substitution - Missense	p.137:V/A	410:gTg/gCg	-	ENST00000256474	X	X	X	WT
899	P	7	55242465	GGAATTAAGAGAAGCA	G	8.369	EGFR	Deletion - In frame	p.E746_A750delELREA	c.2236_2250del15	COSM6225	ENST00000275493	X	X	X	WT
899	P	17	7579349	AAGCCCAGACG	A	2.939	TP53	Deletion - Frameshift	p.110-113:RLGF/X	328-337:CGTCTGGGCTtc/tc	-	ENST00000269305	X	X	X	WT
900	ID	17	7577538	C	T	4.134	TP53	Substitution - Missense	p.R248Q	c.743G>A	COSM10662	ENST00000269305	X	X	X	X
901	P	no calls											X	X	X	X
902	ID	7	55259515	T	G	7	EGFR	Substitution - Missense	p.L858R	c.2573T>G	COSM6224	ENST00000275493	X	X	X	X
902	ID	17	7578403	C	A	0.2	TP53	Substitution - Missense	p.C176F	c.527G>T	COSM10645	ENST00000269305	X	X	X	X
903	P	7	55242465	GGAATTAAGAGAAGCA	G	6.994	EGFR	Deletion - In frame	p.E746_A750delELREA	c.2236_2250del15	COSM6225	ENST00000275493	X	0.1724	X	0.0437
903	P	7	55249071	C	T	1.759	EGFR	Substitution - Missense	p.T790M	c.2369C>T	COSM6240	ENST00000275493	X	0.1724	X	0.0437
903	P	12	25398285	C	T	0.104	KRAS	Substitution - Missense	p.G12S	c.34G>A	COSM517	ENST00000311936	X	0.1724	X	0.0437
905	P	7	55259515	T	G	0.249	EGFR	Substitution - Missense	p.L858R	c.2573T>G	COSM6224	ENST00000275493	X	X	X	WT
906	P	2	29443613	C	T	1.834	ALK	Substitution - Missense	p.G1202R	c.3604G>A	COSM144250	ENST00000389048	X	X	X	X
906	P	14	105246551	C	T	0.104	AKT1	Substitution - Missense	p.E17K	c.49G>A	COSM33765	ENST00000349310	X	X	X	X
907	NA	no calls											X	X	X	X
908	P	2	25457176	G	A	1.069	DNMT3A	Substitution - Missense	p.P904L	c.2711C>T	COSM87007	ENST00000321117	X	X	X	X
909	ID	7	55242464	AGGAATTAAGAGAAGC	A	1.594	EGFR	Deletion - In frame	p.E746_A750delELREA	c.2235_2249del15	COSM6223	ENST00000275493	X	X	X	X
910	P	5	112173917	C	T	0.119	APC	Substitution - Nonsense	p.R876*	c.2626C>T	COSM18852	ENST00000457016	X	0.0147	X	WT
910	P	7	55242464	AGGAATTAAGAGAAGC	A	1.944	EGFR	Deletion - In frame	p.E746_A750delELREA	c.2235_2249del15	COSM6223	ENST00000275493	X	0.0147	X	WT
910	P	12	25380275	T	G	0.514	KRAS	Substitution - Missense	p.Q61H	c.183A>C	COSM554	ENST00000311936	X	0.0147	X	WT
910	P	17	7577580	T	C	3.379	TP53	Substitution - Missense	p.Y234C	c.701A>G	COSM10725	ENST00000269305	X	0.0147	X	WT
910	P	20	57484420	C	T	0.324	GNAS	Substitution - Missense	p.R201C	c.601C>T	COSM27887	ENST00000371085	X	0.0147	X	WT
911	ID	no calls											X	X	X	X
912	P	2	25457242	C	T	0.344	DNMT3A	Substitution - Missense	p.R882H	c.2645G>A	COSM52944	ENST00000321117	X	X	X	WT
913	P	20	57484420	C	T	0.189	GNAS	Substitution - Missense	p.R201C	c.601C>T	COSM27887	ENST00000371085	X	X	X	X
914	ID	13	48923158	AG	A	1.324	RB1	Deletion - Frameshift	p.203:G/X	607:Ggg/gg	-	ENST00000267163	X	X	X	X
914	ID	17	37880981	A	AGCATACGTGATG	2.684	ERBB2	Insertion - In frame	p.E770_A771insAYVM	c.2310_2311ins12	COSM404915	ENST00000269571	X	X	X	X
914	ID	18	48591918	C	T	0.929	SMAD4	Substitution - Missense	p.R361C	c.1081C>T	COSM14140	ENST00000342988	X	X	X	X
915	ID	no calls											X	X	X	X
916	P	7	55242469	TTAAGAGAAGCAACATCTC	T	0.414	EGFR	Deletion - In frame	p.E747_A752delLREATS	c.2240_2257del18	COSM6225	ENST00000275493	X	X	X	WT
917	ID	7	55249071	C	T	0.864	EGFR	Substitution - Missense	p.T790M	c.2369C>T	COSM6240	ENST00000275493	X	X	X	X
917	ID	7	55259515	T	G	8.989	EGFR	Substitution - Missense	p.L858R	c.2573T>G	COSM6224	ENST00000275493	X	X	X	X
917	ID	12	25378630	C	T	2.629	KRAS	Substitution - Missense	p.123:R/K	368:aGa/aAa	-	ENST00000256078	X	X	X	X
917	ID	17	7577141	C	T	11.28	TP53	Substitution - Missense	p.G266E	c.797G>A	COSM10867	ENST00000269305	X	X	X	X
917	ID	18	48591918	C	G	5.289	SMAD4	Substitution - Missense	p.R361G	c.1081C>G	COSM1158192	ENST00000342988	X	X	X	X
918	ID	11	108206575	C	T	1.624	ATM	Substitution - Missense	p.2719:R/C	8155:Cgt/Tgt	-	ENST00000278616	X	X	X	X
918	ID	17	7577022	G	A	0.179	TP53	Substitution - Nonsense	p.R306*	c.916C>T	COSM10663	ENST00000269305	X	X	X	X
918	ID	17	7577538	C	T	0.649	TP53	Substitution - Missense	p.R248Q	c.743G>A	COSM10662	ENST00000269305	X	X	X	X
918	ID	17	7578461	C	A	0.769	TP53	Substitution - Missense	p.V157F	c.469G>T	COSM10670	ENST00000269305	X	X	X	X
918	ID	17	7579528	CCATTGTTCAATATCGT	C	10.25	TP53	Deletion - Frameshift	p.48-53:DDIEQW/X	143-158:gACGATATTGAACAATGg/gg	-	ENST00000269305	X	X	X	X
918	ID	17	7579589	GA	G	1.629	TP53	Deletion - Frameshift	p.S33fs*11	c.97delT	COSM46247	ENST00000269305	X	X	X	X
919	ID	10	89720798	GTACT	G	0.439	PTEN	Deletion - Frameshift	p.T319fs*1	c.950_953delTACT	COSM4898	ENST00000371953	X	X	X	X
919	ID	12	25398284	C	G	0.524	KRAS	Substitution - Missense	p.G12A	c.35G>C	COSM522	ENST00000311936	X	X	X	X
920	ID	12	25398285	C	A	4.224	KRAS	Substitution - Missense	p.G12C	c.34G>T	COSM516	ENST00000311936	X	X	X	X
920	ID	17	7577114	C	CA	3.324	TP53	Insertion - Frameshift	p.275:C/LX	823-824:tgt/tTgt	-	ENST00000269305	X	X	X	X
920	ID	17	7577120	C	T	0.189	TP53	Substitution - Missense	p.R273H	c.818G>A	COSM10660	ENST00000269305	X	X	X	X
923	ID	no calls											X	X	X	X
924	ID	17	7578263	G	A	1.074	TP53	Substitution - Nonsense	p.R196*	c.586C>T	COSM10705	ENST00000269305	X	X	X	X
925	P	9	5073770	G	T	2.614	JAK2	Substitution - Missense	p.V617F	c.1849G>T	COSM12600	ENST00000381652	X	X	X	X
926	P	no calls											X	X	X	WT
928	ID	17	7578419	C	A	21.54	TP53	Substitution - Nonsense	p.E171*	c.511G>T	COSM10996	ENST00000269305	X	X	X	X
929	P	7	55242465	GGAATTAAGAGAAGCA	G	0.019	EGFR	Deletion - In frame	p.E746_A750delELREA	c.2236_2250del15	COSM6225	ENST00000275493	X	WT	X	WT
930	ID	no calls											X	X	X	X
931	ID	9	5073770	G	T	25.51	JAK2	Substitution - Missense	p.V617F	c.1849G>T	COSM12600	ENST00000381652	X	X	X	X
932	ID	2	212288933	C	T	1.989	ERBB4	Substitution - Missense	p.938:R/H	2813:cGt/cAt	-	ENST00000342788	X	X	X	X
933	P	7	55249071	C	T	0.075	EGFR	Substitution - Missense	p.T790M	c.2369C>T	COSM6240	ENST00000275493	X	X	X	X
933	P	7	55259515	T	G	0.055	EGFR	Substitution - Missense	p.L858R	c.2573T>G	COSM6224	ENST00000275493	X	X	X	X
933	P	17	7577124	C	A	0.274	TP53	Substitution - Missense	p.V272L	c.814G>T	COSM10859	ENST00000269305	X	X	X	X
934	ID	no calls											X	X	X	X
935	ID	2	209113113	G	C	2.764	IDH1	Substitution - Missense	p.R132G	c.394C>G	COSM28749	ENST00000345146	X	X	X	X
938	P	9	5073770	G	T	1.259	JAK2	Substitution - Missense	p.V617F	c.1849G>T	COSM12600	ENST00000381652	X	X	X	WT
939	P	no calls											X	X	X	WT
940	P	17	7578517	G	A	0.619	TP53	Substitution - Missense	p.A138V	c.413C>T	COSM43818	ENST00000269305	X	X	X	X
941	P	7	55242464	AGGAATTAAGAGAAGC	A	0.084	EGFR	Deletion - In frame	p.E746_A750delELREA	c.2235_2249del15	COSM6223	ENST00000275493	X	X	X	WT
942	P	7	55242465	GGAATTAAGA	G	0.839	EGFR	Deletion - In frame	p.E746_A748delELR	c.2236_2244del9	-	ENST00000275493	X	X	X	WT
942	P	9	5073770	G	T	93.33	JAK2	Substitution - Missense	p.V617F	c.1849G>T	COSM12600	ENST00000381652	X	X	X	WT
942	P	17	7578268	A	C	0.514	TP53	Substitution - Missense	p.L194R	c.581T>G	COSM44571	ENST00000269305	X	X	X	WT
942	P	17	7578403	C	G	1.929	TP53	Substitution - Missense	p.C176S	c.527G>C	COSM44645	ENST00000269305	X	X	X	WT
942	P	17	7578526	C	G	2.074	TP53	Substitution - Missense	p.C135S	c.404G>C	COSM44643	ENST00000269305	X	X	X	WT
943	P	7	55249071	C	T	19.44	EGFR	Substitution - Missense	p.T790M	c.2369C>T	COSM6240	ENST00000275493	X	X	X	0.1291
943	P	7	55259515	T	G	54.62	EGFR	Substitution - Missense	p.L858R	c.2573T>G	COSM6224	ENST00000275493	X	X	X	0.1291
943	P	9	21971036	C	T	9.095	CDKN2A	Substitution - Missense	p.D108N	c.322G>A	COSM12484	ENST00000304494	X	X	X	0.1291
943	P	17	7577082	C	T	33.47	TP53	Substitution - Missense	p.E286K	c.856G>A	COSM10726	ENST00000269305	X	X	X	0.1291
944	P	17	7579349	A	C	0.205	TP53	Substitution - Missense	p.F113C	c.338T>G	COSM10717	ENST00000269305	X	X	X	WT
945	ID	2	25457197	A	C	3.835	DNMT3A	Substitution - Missense	p.897:V/G	2690:gTc/gGc	-	ENST00000264709	X	X	X	X
945	ID	7	55242464	AGGAATTAAGAGAAGC	A	0.4	EGFR	Deletion - In frame	p.E746_A750delELREA	c.2235_2249del15	COSM6223	ENST00000275493	X	X	X	X
945	ID	9	5073770	G	T	2.94	JAK2	Substitution - Missense	p.V617F	c.1849G>T	COSM12600	ENST00000381652	X	X	X	X
947	ID	4	1803564	C	T	0.125	FGFR3	Substitution - Missense	p.R248C	c.742C>T	COSM714	ENST00000440486	X	X	X	X
947	ID	7	55242469	TTAAGAGAAGCAACATCTC	T	4.259	EGFR	Deletion - In frame	p.E747_A752delLREATS	c.2240_2257del18	COSM6225	ENST00000275493	X	X	X	X
947	ID	13	48941648	C	T	1.035	RB1	Substitution - Nonsense	p.R320*	c.958C>T	COSM891	ENST00000267163	X	X	X	X
947	ID	17	7578265	A	G	0.155	TP53	Substitution - Missense	p.I195T	c.584T>C	COSM11089	ENST00000269305	X	X	X	X
949	ID	no calls											X	X	X	X
950	ID	12	25398284	C	T	4.3	KRAS	Substitution - Missense	p.G12D	c.35G>A	COSM521	ENST00000311936	X	X	X	X
950	ID	17	7577120	C	T	5.52	TP53	Substitution - Missense	p.R273H	c.818G>A	COSM10660	ENST00000269305	X	X	X	X
969	P	no calls											X	X	X	X
970	P	4	1803564	C	T	0.269	FGFR3	Substitution - Missense	p.R248C	c.742C>T	COSM714	ENST00000440486	X	X	X	X
970	P	7	55242464	AGGAATTAAGAGAAGC	A	0.329	EGFR	Deletion - In frame	p.E746_A750delELREA	c.2235_2249del15	COSM6223	ENST00000275493	X	X	X	X
970	P	10	89717672	C	T	0.469	PTEN	Substitution - Nonsense	p.R233*	c.697C>T	COSM5154	ENST00000371953	X	X	X	X
971	ID	no calls											X	X	X	X
974	P	7	55259515	T	G	0.109	EGFR	Substitution - Missense	p.L858R	c.2573T>G	COSM6224	ENST00000275493	X	X	X	X
976	ID	9	5073770	G	T	0.134	JAK2	Substitution - Missense	p.V617F	c.1849G>T	COSM12600	ENST00000381652	WT	WT	X	WT
976	ID	17	7574003	G	A	0.784	TP53	Substitution - Nonsense	p.R342*	c.1024C>T	COSM11073	ENST00000269305	WT	WT	X	WT
977	P	no calls											WT	WT	WT	WT
978	ID	1	115258747	C	A	0.159	NRAS	Substitution - Missense	p.G12V	c.35G>T	COSM566	ENST00000369535	X	X	WT	WT
980	P	7	55242464	AGGAATTAAGAGAAGC	A	0.049	EGFR	Deletion - In frame	p.E746_A750delELREA	c.2235_2249del15	COSM6223	ENST00000275493	WT	WT	0	WT
980	P	17	7578191	A	G	0.209	TP53	Substitution - Missense	p.Y220H	c.658T>C	COSM44637	ENST00000269305	WT	WT	0	WT
981	P	no calls											X	X	X	WT
982	ID	2	209113113	G	A	3.704	IDH1	Substitution - Missense	p.R132C	c.394C>T	COSM28747	ENST00000345146	X	X	X	X
982	ID	17	7578458	G	C	0.424	TP53	Substitution - Missense	p.R158G	c.472C>G	COSM11087	ENST00000269305	X	X	X	X
984	ID	12	25398280	G	A	1.395	KRAS	Substitution - coding silent	p.G13G	c.39C>T	COSM536	ENST00000311936	X	X	X	X
984	ID	12	25398281	C	A	1.265	KRAS	Substitution - Missense	p.G13V	c.38G>T	COSM534	ENST00000311936	X	X	X	X
985	P	7	55249071	C	T	0.219	EGFR	Substitution - Missense	p.T790M	c.2369C>T	COSM6240	ENST00000275493	X	WT	0	WT
985	P	11	108155085	A	G	12.58	ATM	Substitution - Missense	p.N1293S	c.3878A>G	COSM5490564	ENST00000278616	X	WT	0	WT
986	ID	17	7578413	C	T	1.644	TP53	Substitution - Missense	p.V173M	c.517G>A	COSM11084	ENST00000269305	X	X	X	X
987	P	2	25457243	G	A	1.025	DNMT3A	Substitution - Missense	p.R882C	c.2644C>T	COSM53042	ENST00000321117	WT	WT	X	WT
988	P	2	25457242	C	T	1.289	DNMT3A	Substitution - Missense	p.R882H	c.2645G>A	COSM52944	ENST00000321117	WT	0.004	0	WT
988	P	7	55242464	AGGAATTAAGAGAAGC	A	2.364	EGFR	Deletion - In frame	p.E746_A750delELREA	c.2235_2249del15	COSM6223	ENST00000275493	WT	0.004	0	WT
989	P	4	1803564	C	T	0.119	FGFR3	Substitution - Missense	p.R248C	c.742C>T	COSM714	ENST00000440486	WT	X	X	WT
989	P	7	55259515	T	G	1.129	EGFR	Substitution - Missense	p.L858R	c.2573T>G	COSM6224	ENST00000275493	WT	X	X	WT
990	P	no calls											X	WT	X	WT
991	ID	7	55249071	C	T	0.114	EGFR	Substitution - Missense	p.T790M	c.2369C>T	COSM6240	ENST00000275493	WT	WT	X	X
991	ID	7	140453136	A	T	5.694	BRAF	Substitution - Missense	p.V600E	c.1799T>A	COSM476	ENST00000288602	WT	WT	X	X
991	ID	17	7577082	C	T	4.509	TP53	Substitution - Missense	p.E286K	c.856G>A	COSM10726	ENST00000269305	WT	WT	X	X
992	P	17	7578190	T	C	0.474	TP53	Substitution - Missense	p.Y220C	c.659A>G	COSM10758	ENST00000269305	WT	WT	X	X
993	ID	no calls											WT	WT	X	X
994	ID	2	25457243	G	A	32.47	DNMT3A	Substitution - Missense	p.R882C	c.2644C>T	COSM53042	ENST00000321117	WT	WT	X	X
994	ID	3	178952085	A	G	7.164	PIK3CA	Substitution - Missense	p.H1047R	c.3140A>G	COSM775	NM_006218.1	WT	WT	X	X
1002	P	no calls											WT	WT	X	WT
1004	P	3	178936091	G	A	19.86	PIK3CA	Substitution - Missense	p.E545K	c.1633G>A	COSM763	NM_006218.1	WT	0.418	X	WT
1004	P	7	55242465	GGAATTAAGAGAAGCAAC	G	26.72	EGFR	Deletion - Frameshift	p.746-751:ELREAT/X	2236-2252:GAATTAAGAGAAGCAACa/a	-	ENST00000275493	WT	0.418	X	WT
1005	P	7	55242467	AATTAAGAGAAGCAAC	A	2.019	EGFR	Deletion - In frame	p.L747_T751delLREAT	c.2238_2252del15	COSM23571	ENST00000275493	WT	0.021	X	0.0079
1005	P	7	55249071	C	T	0.46	EGFR	Substitution - Missense	p.T790M	c.2369C>T	COSM6240	ENST00000275493	WT	0.021	X	0.0079
1006	P	2	25457242	C	T	0.529	DNMT3A	Substitution - Missense	p.R882H	c.2645G>A	COSM52944	ENST00000321117	WT	WT	X	WT
1006	P	7	55242465	GGAATTAAGAGAAGCA	G	0.044	EGFR	Deletion - In frame	p.E746_A750delELREA	c.2236_2250del15	COSM6225	ENST00000275493	WT	WT	X	WT
1006	P	17	7578190	T	C	3.489	TP53	Substitution - Missense	p.Y220C	c.659A>G	COSM10758	ENST00000269305	WT	WT	X	WT
1007	ID	7	55242465	GGAATTAAGAGAAGCA	G	48.64	EGFR	Deletion - In frame	p.E746_A750delELREA	c.2236_2250del15	COSM6225	ENST00000275493	WT	0.642	X	WT
1007	ID	17	7577550	C	A	6.624	TP53	Substitution - Missense	p.G244V	c.731G>T	COSM43652	ENST00000269305	WT	0.642	X	WT
1008	ID	no calls											WT	WT	X	X
1017	ID	12	25398282	C	A	0.394	KRAS	Substitution - Missense	p.G13C	c.37G>T	COSM527	ENST00000311936	X	X	X	X
1017	ID	17	7577120	C	T	0.144	TP53	Substitution - Missense	p.R273H	c.818G>A	COSM10660	ENST00000269305	X	X	X	X
1019	P	2	25457243	G	A	0.134	DNMT3A	Substitution - Missense	p.R882C	c.2644C>T	COSM53042	ENST00000321117	WT	WT	X	X
1020	ID	13	48942685	C	T	0.289	RB1	Substitution - Nonsense	p.R358*	c.1072C>T	COSM879	ENST00000267163	WT	WT	X	X
1020	ID	17	7577538	C	T	0.349	TP53	Substitution - Missense	p.R248Q	c.743G>A	COSM10662	ENST00000269305	WT	WT	X	X
1022	P	9	5073770	G	T	0.189	JAK2	Substitution - Missense	p.V617F	c.1849G>T	COSM12600	ENST00000381652	X	X	X	WT
1023	ID	9	5073770	G	T	5.044	JAK2	Substitution - Missense	p.V617F	c.1849G>T	COSM12600	ENST00000381652	WT	WT	X	X
1023	ID	17	7577120	C	T	0.684	TP53	Substitution - Missense	p.R273H	c.818G>A	COSM10660	ENST00000269305	WT	WT	X	X
1023	ID	17	7578535	T	A	2.914	TP53	Substitution - Missense	p.K132M	c.395A>T	COSM43592	ENST00000269305	WT	WT	X	X
1024	P	9	5073770	G	T	1.274	JAK2	Substitution - Missense	p.V617F	c.1849G>T	COSM12600	ENST00000381652	X	WT	X	WT
1025	P	17	37881329	C	A	15.85	ERBB2	Substitution - Missense	p.841:L/I	2521:Ctc/Atc	-	ENST00000269571	X	WT	X	WT
1026	ID	no calls											WT	WT	X	X
1027	NA	no calls											WT	WT	X	X
1028	ID	17	7578442	T	C	81.8	TP53	Substitution - Missense	p.Y163C	c.488A>G	COSM10808	ENST00000269305	WT	WT	X	X
1029	ID	2	25457176	G	A	0.594	DNMT3A	Substitution - Missense	p.P904L	c.2711C>T	COSM87007	ENST00000321117	WT	WT	X	X
1029	ID	4	55972974	T	A	0.574	KDR	Substitution - Missense	p.Q472H	c.1416A>T	COSM149673	ENST00000263923	WT	WT	X	X

## Sheet: Supplementary Table S3
Gene	Mutations covered by sequencing	Mutations covered by ddPCR	Targeted Therapy(*)
EGFR	delEx19, delEx18, insEx18, Ex21, insEx20, E709A, G719X, L858R, L861Q , S761I, V769M, C797S, T790M	delEx19, L858R, T790M	Afatinib, Erlotinib, Gefitinib, Osimertinib, Dacomitinib
KRAS	G12A, G12C, G12D, G12F, G12R, G12S, G12V (Codon 12) G13C, G13D (Codon 13) Q61H (Codon 61)	none	none
ALK	F1174L, G1123S, G1201R, I1171S, I1171T, L1196Q, G1202R, G1269A	none	Alectinib, Brigantinib, Certinib, Crizotinib, Lorlatinib
BRAF	V600E	none	Dabrafenib, Trametinib, Vemurafenib
ERBB2	insEx20	none	Ado-trastuzumab, emtansine, Afatinib, Lapatinib, Neratinib
Bold:	Targetable and clinically relevant
Underline:	Associated with resistance to therapy
Standard Text:	Clinicallly relevant but not targetable
*Targeted therapies approved or on clinical trial/compassionate use basis (adapted from Aggarwal et al.)

## Sheet: Supplementary Table S4
Class	Selection Criteria	Number of Variants	SNV allele frequency Cutoff	INDEL allele frequency Cutoff	Notes
Ultralow Variant Tests	>= 100 COSMIC observations + key lung cancer variants	258	>=0.1%	>=0.01%	Variants include ddPCR assay targets
Likely Somatic Variants	>= 5 COSMIC observations + key lung cancer variants	1186	>=0.2%	>=0.2%	Pan-cancer somatic variants previously confirmed in tissue
Complete 56G Space	56G coverage	approximate 100,000	>=1%	>=1%	All variants covered by the amplicon panel
Likely Germline	56G coverage	approximate 100,000	>20% unless common somatic	>20% unless common somatic	All variants covered by the amplicon panel, not reported in the final call list

## Sheet: Suppllementary Table S5
Sample ID	Chr	Position	Ref	Alt	AF%	Gene	Mutation Type	Amino Acid Change	cDNA Change	COSMIC ID	COSMIC-listed likely tissue of origin
55	17	7578406	C	T	0.22	TP53	Substitution - Missense	p.R175H	c.524G>A	COSM10648	other
533	17	7577517	A	T	17.77	TP53	Substitution - Missense	p.I255N	c.764T>A	COSM11244	lung
535	17	7574003	G	A	0.105	TP53	Substitution - Nonsense	p.R342*	c.1024C>T	COSM11073	other
535	17	7577099	C	A	0.23	TP53	Substitution - Missense	p.R280I	c.839G>T	COSM11287	lung
536	17	7578275	G	A	1.845	TP53	Substitution - Nonsense	p.Q192*	c.574C>T	COSM10733	lung
539	17	7577539	G	A	0.35	TP53	Substitution - Missense	p.R248W	c.742C>T	COSM10656	hematopoietic
539	17	7577538	C	T	3.405	TP53	Substitution - Missense	p.R248Q	c.743G>A	COSM10662	hematopoietic
540	17	7577559	G	A	9.271	TP53	Substitution - Missense	p.S241F	c.722C>T	COSM10812	hematopoietic / lung
553	17	7578442	T	C	7.954	TP53	Substitution - Missense	p.Y163C	c.488A>G	COSM10808	hematopoietic/ lung
555	17	7577552	C	T	0.269	TP53	Substitution - Missense	p.M243I	c.729G>A	COSM44129	other
559	17	7577124	C	A	18.82	TP53	Substitution - Missense	p.V272L	c.814G>T	COSM10859	lung
562	17	7578406	C	A	0.449	TP53	Substitution - Missense	p.R175L	c.524G>T	COSM10718	lung
562	17	7578395	G	A	2.219	TP53	Substitution - Missense	p.H179Y	c.535C>T	COSM10768	lung
563	17	7574018	G	A	3.769	TP53	Substitution - Missense	p.R337C	c.1009C>T	COSM11071	hematopoietic
583	17	7578275	G	A	8.474	TP53	Substitution - Nonsense	p.Q192*	c.574C>T	COSM10733	lung
597	17	7577574	T	C	1.009	TP53	Substitution - Missense	p.Y236C	c.707A>G	COSM10731	lung
598	17	7578263	G	A	0.299	TP53	Substitution - Nonsense	p.R196*	c.586C>T	COSM10705	other
598	17	7577082	C	T	0.119	TP53	Substitution - Missense	p.E286K	c.856G>A	COSM10726	other
601	17	7577022	G	A	0.489	TP53	Substitution - Nonsense	p.R306*	c.916C>T	COSM10663	other
605	17	7577539	G	A	34.18	TP53	Substitution - Missense	p.R248W	c.742C>T	COSM10656	hematopoietic
608	17	7577538	C	T	0.699	TP53	Substitution - Missense	p.R248Q	c.743G>A	COSM10662	hematopoietic
609	17	7577118	C	A	0.454	TP53	Substitution - Missense	p.V274F	c.820G>T	COSM10769	lung
612	17	7578271	T	C	2.144	TP53	Substitution - Missense	p.H193R	c.578A>G	COSM10742	hematopoietic/ lung
617	17	7578457	C	A	1.199	TP53	Substitution - Missense	p.R158L	c.473G>T	COSM10714	lung
620	17	7578526	C	T	1.024	TP53	Substitution - Missense	p.C135Y	c.404G>A	COSM10801	hematopoietic/ lung
623	17	7578554	A	C	11.05	TP53	Substitution - Missense	p.Y126D	c.376T>G	COSM43900	hematopoietic / lung
629	17	7577114	C	A	4.764	TP53	Substitution - Missense	p.C275F	c.824G>T	COSM10701	lung
634	17	7578406	C	T	0.254	TP53	Substitution - Missense	p.R175H	c.524G>A	COSM10648	other
635	17	7578554	A	C	1.069	TP53	Substitution - Missense	p.Y126D	c.376T>G	COSM43900	hematopoietic / lung
635	17	7577543	C	T	1.589	TP53	Substitution - Missense	p.M246I	c.738G>A	COSM44310	other
637	17	7577082	C	T	1.104	TP53	Substitution - Missense	p.E286K	c.856G>A	COSM10726	other
640	17	7577121	G	A	0.234	TP53	Substitution - Missense	p.R273C	c.817C>T	COSM10659	hematopoietic
640	17	7577120	C	T	0.714	TP53	Substitution - Missense	p.R273H	c.818G>A	COSM10660	lung
641	17	7577094	G	A	1.629	TP53	Substitution - Missense	p.R282W	c.844C>T	COSM10704	other
641	17	7577095	G	T	1.594	TP53	Substitution - Missense	p.D281E	c.843C>A	COSM43906	lung
641	17	7578469	C	A	0.649	TP53	Substitution - Missense	p.G154V	c.461G>T	COSM6815	lung
647	17	7577538	C	T	0.509	TP53	Substitution - Missense	p.R248Q	c.743G>A	COSM10662	hematopoietic
649	17	7578479	G	A	0.494	TP53	Substitution - Missense	p.P151S	c.451C>T	COSM10905	lung
650	17	7578526	C	A	0.349	TP53	Substitution - Missense	p.C135F	c.404G>T	COSM10647	lung
652	17	7578406	C	T	0.554	TP53	Substitution - Missense	p.R175H	c.524G>A	COSM10648	other
655	17	7578203	C	T	0.644	TP53	Substitution - Missense	p.V216M	c.646G>A	COSM10667	hematopoietic
666	17	7578406	C	T	0.134	TP53	Substitution - Missense	p.R175H	c.524G>A	COSM10648	other
671	17	7577121	G	A	13.05	TP53	Substitution - Missense	p.R273C	c.817C>T	COSM10659	hematopoietic
673	17	7579575	G	A	3.339	TP53	Substitution - Nonsense	p.Q38*	c.112C>T	COSM46286	hematopoietic / lung
709	17	7577094	G	C	2.024	TP53	Substitution - Missense	p.R282G	c.844C>G	COSM10992	hematopoietic
712	17	7578437	G	A	2.679	TP53	Substitution - Nonsense	p.Q165*	c.493C>T	COSM43632	hematopoietic
717	17	7573987	GC	G	2.794	TP53	Deletion - Frameshift	p.347:A/X	1039:Gcc/cc	-	other
722	17	7578221	TTC	T	3.574	TP53	Deletion - Frameshift	p.R209fs*6	c.626_627delGA	COSM13120	other
725	17	7577124	C	A	22.08	TP53	Substitution - Missense	p.V272L	c.814G>T	COSM10859	lung
727	17	7577556	C	A	7.929	TP53	Substitution - Missense	p.C242F	c.725G>T	COSM10810	lung
731	17	7578442	T	C	5.469	TP53	Substitution - Missense	p.Y163C	c.488A>G	COSM10808	hematopoietic / lung
732	17	7577095	G	GC	1.039	TP53	Insertion - Frameshift	p.281:D/EX	842-843:gac/gaGc	-	other
737	17	7578271	T	A	0.909	TP53	Substitution - Missense	p.H193L	c.578A>T	COSM11066	hematopoietic / lung
738	17	7576876	C	G	1.199	TP53	Substitution - Missense	p.324:D/H	970:Gat/Cat	-	other
738	17	7577085	C	T	1.369	TP53	Substitution - Missense	p.E285K	c.853G>A	COSM10722	other
741	17	7578536	T	C	0.454	TP53	Substitution - Missense	p.K132E	c.394A>G	COSM10813	hematopoietic / lung
741	17	7579358	CG	C	4.284	TP53	Deletion - Frameshift	p.R110fs*13	c.328delC	COSM44669	lung
745	17	7577538	C	T	13.2	TP53	Substitution - Missense	p.R248Q	c.743G>A	COSM10662	hematopoietic
747	17	7578265	A	G	7.994	TP53	Substitution - Missense	p.I195T	c.584T>C	COSM11089	hematopoietic
752	17	7577535	C	A	0.274	TP53	Substitution - Missense	p.R249M	c.746G>T	COSM43871	hematopoietic/lung
752	17	7577548	C	T	0.734	TP53	Substitution - Missense	p.G245S	c.733G>A	COSM6932	other
753	17	7577124	C	T	0.374	TP53	Substitution - Missense	p.V272M	c.814G>A	COSM10891	hematopoietic
776	17	7578212	G	A	3.644	TP53	Substitution - Nonsense	p.R213*	c.637C>T	COSM10654	other
784	17	7577538	C	A	6.829	TP53	Substitution - Missense	p.R248L	c.743G>T	COSM6549	hematopoietic / lung
786	17	7578203	C	T	15.34	TP53	Substitution - Missense	p.V216M	c.646G>A	COSM10667	hematopoietic
788	17	7578479	G	A	1.575	TP53	Substitution - Missense	p.P151S	c.451C>T	COSM10905	lung
795	17	7578542	G	C	0.4	TP53	Substitution - Missense	p.L130V	c.388C>G	COSM11462	hematopoietic
798	17	7577526	A	G	1.359	TP53	Substitution - Missense	p.L252P	c.755T>C	COSM44769	lung
805	17	7578190	T	C	3.109	TP53	Substitution - Missense	p.Y220C	c.659A>G	COSM10758	hematopoietic
810	17	7578269	G	A	0.529	TP53	Substitution - Missense	p.L194F	c.580C>T	COSM10995	lung
811	17	7578395	G	A	0.509	TP53	Substitution - Missense	p.H179Y	c.535C>T	COSM10768	lung
816	17	7577121	G	A	1.744	TP53	Substitution - Missense	p.R273C	c.817C>T	COSM10659	hematopoietic
820	17	7578406	C	T	0.649	TP53	Substitution - Missense	p.R175H	c.524G>A	COSM10648	other
823	17	7579536	C	A	0.434	TP53	Substitution - Nonsense	p.E51*	c.151G>T	COSM44907	lung
824	17	7577581	A	G	0.714	TP53	Substitution - Missense	p.Y234H	c.700T>C	COSM11152	hematopoietic
825	17	7577580	T	C	0.379	TP53	Substitution - Missense	p.Y234C	c.701A>G	COSM10725	hematopoietic
830	17	7578437	G	A	2.339	TP53	Substitution - Nonsense	p.Q165*	c.493C>T	COSM43632	hematopoietic
838	17	7578551	A	G	0.824	TP53	Substitution - Missense	p.S127P	c.379T>C	COSM44687	hematopoietic
848	17	7578191	A	G	0.249	TP53	Substitution - Missense	p.Y220H	c.658T>C	COSM44637	hematopoietic
850	17	7578554	A	G	1.104	TP53	Substitution - Missense	p.Y126H	c.376T>C	COSM4435840	hematopoietic / lung
856	17	7577548	C	T	0.349	TP53	Substitution - Missense	p.G245S	c.733G>A	COSM6932	other
859	17	7577143	C	A	8.974	TP53	Substitution - coding silent	p.265:L	795:ctG/ctT	-	other
859	17	7574017	C	A	7.579	TP53	Substitution - Missense	p.R337L	c.1010G>T	COSM11411	lung
859	17	7577142	C	A	8.989	TP53	Substitution - Nonsense	p.G266*	c.796G>T	COSM44891	lung
865	17	7578535	T	C	0.374	TP53	Substitution - Missense	p.K132R	c.395A>G	COSM11582	lung
866	17	7577565	T	C	0.399	TP53	Substitution - Missense	p.N239S	c.716A>G	COSM44094	lung
867	17	7577548	C	T	0.189	TP53	Substitution - Missense	p.G245S	c.733G>A	COSM6932	other
870	17	7578257	C	A	1.234	TP53	Substitution - Nonsense	p.E198*	c.592G>T	COSM44241	lung
873	17	7577538	C	A	0.235	TP53	Substitution - Missense	p.R248L	c.743G>T	COSM6549	hematopoietic / lung
873	17	7578469	C	A	8.85	TP53	Substitution - Missense	p.G154V	c.461G>T	COSM6815	lung
878	17	7577539	G	A	0.304	TP53	Substitution - Missense	p.R248W	c.742C>T	COSM10656	hematopoietic
881	17	7578515	TG	T	14.74	TP53	Deletion - Frameshift	p.138:A/X	414:gcC/gc	-	other
881	17	7578265	A	G	0.139	TP53	Substitution - Missense	p.I195T	c.584T>C	COSM11089	hematopoietic
885	17	7578275	G	A	13.33	TP53	Substitution - Nonsense	p.Q192*	c.574C>T	COSM10733	lung
887	17	7579589	G	A	17.4	TP53	Substitution - Missense	p.S33F	c.98C>T	COSM4272154	other
888	17	7578461	C	A	5.669	TP53	Substitution - Missense	p.V157F	c.469G>T	COSM10670	lung
889	17	7576855	G	A	0.319	TP53	Substitution - Nonsense	p.Q331*	c.991C>T	COSM11354	lung
892	17	7578190	T	C	0.354	TP53	Substitution - Missense	p.Y220C	c.659A>G	COSM10758	hematopoietic
893	17	7578551	A	G	1.399	TP53	Substitution - Missense	p.S127P	c.379T>C	COSM44687	hematopoietic
899	17	7579349	AAGCCCAGACG	A	2.939	TP53	Deletion - Frameshift	p.110-113:RLGF/X	328-337:CGTCTGGGCTtc/tc	-	other
900	17	7577538	C	T	4.134	TP53	Substitution - Missense	p.R248Q	c.743G>A	COSM10662	hematopoietic
902	17	7578403	C	A	0.2	TP53	Substitution - Missense	p.C176F	c.527G>T	COSM10645	lung
910	17	7577580	T	C	3.379	TP53	Substitution - Missense	p.Y234C	c.701A>G	COSM10725	hematopoietic
917	17	7577141	C	T	11.28	TP53	Substitution - Missense	p.G266E	c.797G>A	COSM10867	lung
918	17	7579528	CCATTGTTCAATATCGT	C	10.25	TP53	Deletion - Frameshift	p.48-53:DDIEQW/X	143-158:gACGATATTGAACAATGg/gg	-	other
918	17	7577538	C	T	0.649	TP53	Substitution - Missense	p.R248Q	c.743G>A	COSM10662	hematopoietic
918	17	7577022	G	A	0.179	TP53	Substitution - Nonsense	p.R306*	c.916C>T	COSM10663	other
918	17	7578461	C	A	0.769	TP53	Substitution - Missense	p.V157F	c.469G>T	COSM10670	lung
918	17	7579589	GA	G	1.629	TP53	Deletion - Frameshift	p.S33fs*11	c.97delT	COSM46247	other
920	17	7577114	C	CA	3.324	TP53	Insertion - Frameshift	p.275:C/LX	823-824:tgt/tTgt	-	other
920	17	7577120	C	T	0.189	TP53	Substitution - Missense	p.R273H	c.818G>A	COSM10660	lung
924	17	7578263	G	A	1.074	TP53	Substitution - Nonsense	p.R196*	c.586C>T	COSM10705	other
928	17	7578419	C	A	21.54	TP53	Substitution - Nonsense	p.E171*	c.511G>T	COSM10996	lung
933	17	7577124	C	A	0.274	TP53	Substitution - Missense	p.V272L	c.814G>T	COSM10859	lung
940	17	7578517	G	A	0.619	TP53	Substitution - Missense	p.A138V	c.413C>T	COSM43818	hematopoietic/lung
942	17	7578268	A	C	0.514	TP53	Substitution - Missense	p.L194R	c.581T>G	COSM44571	hematopoietic / lung
942	17	7578526	C	G	2.074	TP53	Substitution - Missense	p.C135S	c.404G>C	COSM44643	hematopoietic
942	17	7578403	C	G	1.929	TP53	Substitution - Missense	p.C176S	c.527G>C	COSM44645	other
943	17	7577082	C	T	33.47	TP53	Substitution - Missense	p.E286K	c.856G>A	COSM10726	other
944	17	7579349	A	C	0.205	TP53	Substitution - Missense	p.F113C	c.338T>G	COSM10717	lung
947	17	7578265	A	G	0.155	TP53	Substitution - Missense	p.I195T	c.584T>C	COSM11089	hematopoietic
950	17	7577120	C	T	5.52	TP53	Substitution - Missense	p.R273H	c.818G>A	COSM10660	lung
976	17	7574003	G	A	0.784	TP53	Substitution - Nonsense	p.R342*	c.1024C>T	COSM11073	other
980	17	7578191	A	G	0.209	TP53	Substitution - Missense	p.Y220H	c.658T>C	COSM44637	hematopoietic
982	17	7578458	G	C	0.424	TP53	Substitution - Missense	p.R158G	c.472C>G	COSM11087	hematopoietic / lung
986	17	7578413	C	T	1.644	TP53	Substitution - Missense	p.V173M	c.517G>A	COSM11084	hematopoietic
991	17	7577082	C	T	4.509	TP53	Substitution - Missense	p.E286K	c.856G>A	COSM10726	other
992	17	7578190	T	C	0.474	TP53	Substitution - Missense	p.Y220C	c.659A>G	COSM10758	hematopoietic
1006	17	7578190	T	C	3.489	TP53	Substitution - Missense	p.Y220C	c.659A>G	COSM10758	hematopoietic
1007	17	7577550	C	A	6.624	TP53	Substitution - Missense	p.G244V	c.731G>T	COSM43652	hematopoietic/lung
1017	17	7577120	C	T	0.144	TP53	Substitution - Missense	p.R273H	c.818G>A	COSM10660	lung
1020	17	7577538	C	T	0.349	TP53	Substitution - Missense	p.R248Q	c.743G>A	COSM10662	hematopoietic
1023	17	7577120	C	T	0.684	TP53	Substitution - Missense	p.R273H	c.818G>A	COSM10660	lung
1023	17	7578535	T	A	2.914	TP53	Substitution - Missense	p.K132M	c.395A>T	COSM43592	lung
1028	17	7578442	T	C	81.8	TP53	Substitution - Missense	p.Y163C	c.488A>G	COSM10808	hematopoietic / lung
